# Supplementary material for: A comprehensive investigation of mesophotic coral ecosystems in the Hawaiian Archipelago
Source: PeerJ. 2016 Oct 4;4:e2475. doi: 10.7717/peerj.2475 (PMC5068450; doi:10.7717/peerj.2475)
Supplement: Supplemental Information 3 — Tab 1: Algae Depth Data; Tab 2: Fish Depth Data; Tab 3: NWHI Fish Trophic Data; Tab 4: Temperature Depth Datasets; Tab 5: Temperature Depth Data. [file peerj-04-2475-s003.xlsx]

## Sheet: AlgaeData
Division	Species	MinDepth	MaxDepth	Abundance
Chlorophyta	Avrainvillea amadelpha (Montagne) A. Gepp & E. S. Gepp	1	90	1 - 5‡
Chlorophyta	●Caulerpa filicoides Yamada	20	93	1 - 5‡
Chlorophyta	●Caulerpa mexicana Sonder ex Kützing	20	129	1 - 4‡
Chlorophyta	Cladophora dotyana W. J. Gilbert	1	170	1
Chlorophyta	*Cladophora sp. nov. 1	86	212	5
Chlorophyta	*Cladophora sp. nov. 2	57	70	1
Chlorophyta	*Cladophora sp. nov. 3	71	94	1
Chlorophyta	Cladophora vagabunda (Linnaeus) Hoek	1	129	1
Chlorophyta	Codium campanulatum P. C. Silva & M. E. Chacana	56	185	1
Chlorophyta	Codium desultorium P. C. Silva & M. E. Chacana	27	122	1
Chlorophyta	Codium hawaiiense P. C. Silva & M. E. Chacana	1	122	1
Chlorophyta	Codium mamillosum Harvey	1	200	1 - 2
Chlorophyta	Codium reediae P.C.Silva	5	109	1
Chlorophyta	Codium subtubulosum Okamura	26	92	1
Chlorophyta	Halimeda discoidea Decaisne	1	86	1
Chlorophyta	Halimeda distorta (Yamada) Hillis-Colinvaux	40	138	1 - 5‡
Chlorophyta	Halimeda kanaloana Vroom	1	95	2 - 5‡
Chlorophyta	Microdictyon umbilicatum (Velley) Zanardini	1	94	5‡
Chlorophyta	Microdictyon japonicum Setchell	1	109	1
Chlorophyta	Palmophyllum crassum (Naccari) Rabenhorst	2	94	1
Chlorophyta	*Struvea sp. nov.	100	122	1
Chlorophyta	Siphonocladus tropicus (P. L. Crouan & H. M. Crouan) J. Agardh	1	55	1
Chlorophyta	*Udotea sp. nov.	20	90	5‡
Chlorophyta	*Ulva ohiohilulu H. L. Spalding & A. R. Sherwood	69	93	1 - 4
Chlorophyta	*Ulva iliohaha H. L. Spalding & A. R. Sherwood	64	64	1
Chlorophyta	*Umbraulva kaloakulau H. L. Spalding & A. R. Sherwood	85	125	1 - 4
Chlorophyta	*Umbraulva kuaweuweu H. L. Spalding & A. R. Sherwood	65	84	1 - 4
Chlorophyta	Valonia trabeculata Egerod	1	80	1
Chlorophyta	Dictyosphaeria cavernosa (Forsskål) Børgesen	1	59	1
Phaeophyceae	Dictyopteris australis (Sonder) Askenasy	1	122	2
Phaeophyceae	Dictyopteris plagiogramma (Montagne) Vickers	1	134	2
Phaeophyceae	Dictyopteris repens (Okamura) Børgesen	1	85	1
Phaeophyceae	Dictyota stolonifera E. Y. Dawson	1	93	1
Phaeophyceae	Dictyota sandvicensis Sonder	1	100	1
Phaeophyceae	Dictyota ceylanica Kützing	1	129	1
Phaeophyceae	Distromium flabellatum Womersley	20	160	1 - 5‡
Phaeophyceae	Padina boryana Thivy	5	40	1
Phaeophyceae	Padina melemele I. A. Abbott & Magruder	10	55	1
Phaeophyceae	○Padina sp.	109	129	2
Phaeophyceae	Spatoglossum macrodontum J. Agardh	1	208	4
Phaeophyceae	Sporochnus dotyi Brostoff	7	50	2
Rhodophyta	Acanthophora pacifica (Setchell) Kraft	1	85	1
Rhodophyta	Amansia glomerata C. Agardh	1	113	1 - 3
Rhodophyta	Cryptonemia umbraticola E. Y. Dawson	4	76	1
Rhodophyta	○Dasya sp. 1	40	134	1
Rhodophyta	Dichotomaria marginata (J. Ellis & Solander) Lamarck	1	45	1
Rhodophyta	Gibsmithia hawaiiensis Doty	10	40	1
Rhodophyta	Gracilaria parvispora I. A. Abbott	1	45	1
Rhodophyta	○Grateloupia sp. 1	94	107	1
Rhodophyta	*Grateloupia sp. nov 1	76	80	1
Rhodophyta	○Halymenia sp. 1	92	92	1
Rhodophyta	○Halymenia sp. 2	85	85	1
Rhodophyta	○Halymenia sp. 3	40	49	1
Rhodophyta	*Halymenia sp. nov. 1	71	113	1
Rhodophyta	*Halymenia sp. nov. 2	104	104	1
Rhodophyta	*Halymenia sp. nov. 3	97	97	1
Rhodophyta	Hypnea spinella (C.Agardh) Kützing	1	45	1
Rhodophyta	○Kallymenia sp. 1	115	118	1
Rhodophyta	○Kallymenia sp. 2	76	76	1
Rhodophyta	○Kallymenia sp. 3	76	94	1
Rhodophyta	Martensia fragilis Harvey	1	102	1
Rhodophyta	Nongeniculate coralline algae	1	182	1 - 5
Rhodophyta	Peyssonnelia inamoena Pilger	1	115	1 - 2
Rhodophyta	Portieria hornemannii (Lyngbye) P. C. Silva	1	75	1
Rhodophyta	○Rhodymeniales 1 (twisted)	76	104	2
Rhodophyta	○Rhodymeniales 2 (strap-like)	41	122	1
Rhodophyta	○Rhodymeniales 3 (large cells)	54	144	2
Rhodophyta	○Rhodymeniales 4	87	94	1
Rhodophyta	○Rhodymeniales 5	104	108	1
Rhodophyta	Scinaia furcata Zablackis	1	40	1
Rhodophyta	Sporolithon spp. (rhodoliths)	1	171	1 - 5‡
Rhodophyta	Spyridia filamentosa (Wulfen) Harvey	1	125	1 - 2
* Putative new species verified with molecular analyses (unpublished, H.L. Spalding)
● New record for Hawai‘i
○ Putative new species and/or new record, awaiting verification with molecular analyses
‡ Meadow or bed-forming

## Sheet: FishData
Family	Genus	TaxonName	MHI	NWHI	MinDepth	MaxDepth	IsEndemic	TrophicGroup
Acanthuridae	Acanthurus	Acanthurus achilles	1	1	1	20	0	Herbivore
Acanthuridae	Acanthurus	Acanthurus blochii	1	1	2	80	0	Herbivore
Acanthuridae	Acanthurus	Acanthurus dussumieri	1	1	2	131	0	Herbivore
Acanthuridae	Acanthurus	Acanthurus guttatus	1	0	1	11	0	Herbivore
Acanthuridae	Acanthurus	Acanthurus leucopareius	1	1	1	85	0	Herbivore
Acanthuridae	Acanthurus	Acanthurus maculiceps	0	0	1	30	0	Herbivore
Acanthuridae	Acanthurus	Acanthurus nigricans	1	1	1	101	0	Herbivore
Acanthuridae	Acanthurus	Acanthurus nigrofuscus	1	1	1	80	0	Herbivore
Acanthuridae	Acanthurus	Acanthurus nigroris	1	1	1	55	0	Herbivore
Acanthuridae	Acanthurus	Acanthurus olivaceus	1	1	2	83	0	Herbivore
Acanthuridae	Acanthurus	Acanthurus thompsoni	1	1	4	119	0	Herbivore
Acanthuridae	Acanthurus	Acanthurus triostegus	1	1	1	20	0	Herbivore
Acanthuridae	Acanthurus	Acanthurus xanthopterus	1	1	1	120	0	Herbivore
Acanthuridae	Ctenochaetus	Ctenochaetus hawaiiensis	1	0	1	61	0	Herbivore
Acanthuridae	Ctenochaetus	Ctenochaetus strigosus	1	1	5	160	1	Herbivore
Acanthuridae	Naso	Naso annulatus	0	1	8	65	0	Zooplanktivore
Acanthuridae	Naso	Naso brevirostris	1	1	2	122	0	Zooplanktivore
Acanthuridae	Naso	Naso caesius	0	1	3	110	0	Zooplanktivore
Acanthuridae	Naso	Naso hexacanthus	1	1	9	110	0	Zooplanktivore
Acanthuridae	Naso	Naso lituratus	1	1	1	93	0	Herbivore
Acanthuridae	Naso	Naso maculatus	0	1	10	220	0	Zooplanktivore
Acanthuridae	Naso	Naso unicornis	1	1	1	104	0	Herbivore
Acanthuridae	Paracanthurus	Paracanthurus hepatus	0	0	2	40	0	Herbivore
Acanthuridae	Zebrasoma	Zebrasoma rostratum	1	0	2	21	0	Herbivore
Acanthuridae	Zebrasoma	Zebrasoma veliferum	1	1	1	55	0	Herbivore
Antennariidae	Antennarius	Antennarius analis	0	0	1.5	21	0	Piscivore
Antennariidae	Antennarius	Antennarius commerson	1	0	6	25	0	Piscivore
Antennariidae	Antennarius	Antennarius drombus	0	0	0	104	1	Piscivore
Antennariidae	Antennarius	Antennarius duescus	0	0	59	137	0	Piscivore
Antennariidae	Antennarius	Antennarius pictus	1	1	6	37	0	Piscivore
Antennariidae	Antennarius	Antennarius randalli	1	0	12	15	0	Piscivore
Antennariidae	Antennarius	Antennarius striatus	0	1	110	110	0	Piscivore
Antennariidae	Antennatus	Antennatus linearis	0	0	4.5	33	0	Piscivore
Antennariidae	Antennatus	Antennatus tuberosus	1	1	5	26	0	Piscivore
Apogonidae	Apogon	Apogon deetsie	1	0	6	84	0	Mobile Invertivore
Apogonidae	Apogon	Apogon erythrinus	1	1	1	48	1	Mobile Invertivore
Apogonidae	Apogonichthys	Apogonichthys perdix	1	0	1	79	0	Mobile Invertivore
Apogonidae	Foa	Foa brachygramma	1	1	2	134	0	Mobile Invertivore
Apogonidae	Lachneratus	Lachneratus phasmaticus	1	0	1	104	0	Mobile Invertivore
Apogonidae	Ostorhinchus	Ostorhinchus maculiferus	1	1	1	153	1	Mobile Invertivore
Apogonidae	Pristiapogon	Pristiapogon kallopterus	1	1	1	158	0	Zooplanktivore
Apogonidae	Pristiapogon	Pristiapogon taeniopterus	1	1	1	42	0	Mobile Invertivore
Apogonidae	Pseudamiops	Pseudamiops diaphanes	1	1	3	25	1	Mobile Invertivore
Apogonidae	Zapogon	Zapogon evermanni	1	0	7	34	0	Mobile Invertivore
Aulostomidae	Aulostomus	Aulostomus chinensis	1	1	2	122	0	Piscivore
Balistidae	Balistes	Balistes polylepis	1	0	18	26	0	Mobile Invertivore
Balistidae	Melichthys	Melichthys niger	1	1	7	406	0	Zooplanktivore
Balistidae	Melichthys	Melichthys vidua	1	1	4	145	0	Herbivore
Balistidae	Rhinecanthus	Rhinecanthus aculeatus	1	0	1	50	0	Mobile Invertivore
Balistidae	Rhinecanthus	Rhinecanthus rectangulus	1	1	1	17	0	Mobile Invertivore
Balistidae	Sufflamen	Sufflamen bursa	1	1	3	91	0	Mobile Invertivore
Balistidae	Sufflamen	Sufflamen fraenatum	1	1	8	186	0	Mobile Invertivore
Balistidae	Xanthichthys	Xanthichthys auromarginatus	1	1	8	161	0	Zooplanktivore
Balistidae	Xanthichthys	Xanthichthys caeruleolineatus	1	1	13	250	0	Zooplanktivore
Balistidae	Xanthichthys	Xanthichthys mento	1	1	6	131	0	Zooplanktivore
Blenniidae	Blenniella	Blenniella gibbifrons	1	1	1	11	0	Herbivore
Blenniidae	Cirripectes	Cirripectes obscurus	1	1	1	8	1	Herbivore
Blenniidae	Cirripectes	Cirripectes quagga	0	0	1	19	0	Herbivore
Blenniidae	Cirripectes	Cirripectes vanderbilti	1	1	1	12	1	Herbivore
Blenniidae	Exallias	Exallias brevis	1	1	3	28	0	Corallivore
Blenniidae	Parablennius	Parablennius thysanius	0	0	1	10	0	Herbivore
Blenniidae	Plagiotremus	Plagiotremus ewaensis	1	1	4	87	1	Mobile Invertivore
Blenniidae	Plagiotremus	Plagiotremus goslinei	1	1	1	62	1	Mobile Invertivore
Bothidae	Arnoglossus	Arnoglossus debilis	0	1	32	440	0	Mobile Invertivore
Bothidae	Asterorhombus	Asterorhombus filifer	0	0	3	57	0	Mobile Invertivore
Bothidae	Bothus	Bothus mancus	1	1	1	256	0	Mobile Invertivore
Bothidae	Bothus	Bothus pantherinus	1	1	1	338	0	Mobile Invertivore
Bothidae	Bothus	Bothus thompsoni	0	1	66	113	1	Mobile Invertivore
Bothidae	Engyprosopon	Engyprosopon arenicola	0	1	26	26	0	Mobile Invertivore
Bothidae	Engyprosopon	Engyprosopon hawaiiensis	1	1	1	26	1	Mobile Invertivore
Bothidae	Engyprosopon	Engyprosopon xenandrus	1	1	55	583	1	Mobile Invertivore
Callionymidae	Callionymus	Callionymus caeruleonotatus	1	0	42	325	1	Mobile Invertivore
Callionymidae	Callionymus	Callionymus comptus	1	0	3	27.5	1	Mobile Invertivore
Callionymidae	Callionymus	Callionymus decoratus	1	1	1	134	1	Mobile Invertivore
Callionymidae	Draculo	Draculo pogognathus	1	0	1	4	1	Mobile Invertivore
Callionymidae	Synchiropus	Synchiropus corallinus	1	1	11	122	0	Mobile Invertivore
Callionymidae	Synchiropus	Synchiropus kinmeiensis	0	0	88	593	1	Mobile Invertivore
Callionymidae	Synchiropus	Synchiropus rosulentus	1	0	5	24.5	1	Mobile Invertivore
Callionymidae	Synchiropus	Synchiropus rubrovinctus	1	0	1	79	0	Mobile Invertivore
Caracanthidae	Caracanthus	Caracanthus typicus	1	1	2	25	1	Mobile Invertivore
Carangidae	Alectis	Alectis ciliaris	1	0	1	100	0	Piscivore
Carangidae	Carangoides	Carangoides ferdau	1	1	1	65	0	Piscivore
Carangidae	Carangoides	Carangoides orthogrammus	1	1	1	190	0	Piscivore
Carangidae	Caranx	Caranx ignobilis	1	1	1	188	0	Piscivore
Carangidae	Caranx	Caranx lugubris	1	1	1	354	0	Piscivore
Carangidae	Caranx	Caranx melampygus	1	1	1	230	0	Piscivore
Carangidae	Caranx	Caranx sexfasciatus	1	1	1	96	0	Piscivore
Carangidae	Gnathanodon	Gnathanodon speciosus	0	1	1	5	0	Sessile Invertivore
Carangidae	Scomberoides	Scomberoides lysan	1	1	1	100	0	Piscivore
Carangidae	Seriola	Seriola dumerili	1	1	1	385	0	Piscivore
Carangidae	Seriola	Seriola lalandi	0	1	1	146	0	Piscivore
Carangidae	Seriola	Seriola rivoliana	1	0	1	245	0	Piscivore
Carangidae	Uraspis	Uraspis helvola	1	1	1	77	0	Piscivore
Carapidae	Carapus	Carapus mourlani	1	0	3	116	0	Omnivore
Carapidae	Encheliophis	Encheliophis dubius	1	0	12	79	0	Omnivore
Carapidae	Encheliophis	Encheliophis gracilis	0	0	1	2	0	Omnivore
Carapidae	Onuxodon	Onuxodon fowleri	1	0	8	12	0	Omnivore
Carcharhinidae	Carcharhinus	Carcharhinus albimarginatus	0	0	1	800	0	Apex
Carcharhinidae	Carcharhinus	Carcharhinus amblyrhynchos	1	1	1	275	0	Apex
Carcharhinidae	Carcharhinus	Carcharhinus galapagensis	1	1	1	286	0	Apex
Carcharhinidae	Carcharhinus	Carcharhinus limbatus	0	1	1	45	0	Apex
Carcharhinidae	Carcharhinus	Carcharhinus plumbeus	1	1	1	280	0	Apex
Carcharhinidae	Galeocerdo	Galeocerdo cuvier	1	1	1	371	0	Apex
Carcharhinidae	Triaenodon	Triaenodon obesus	1	1	3	65	0	Apex
Chaetodontidae	Chaetodon	Chaetodon auriga	1	1	1	61	0	Sessile Invertivore
Chaetodontidae	Chaetodon	Chaetodon citrinellus	1	1	1	130	0	Corallivore
Chaetodontidae	Chaetodon	Chaetodon ephippium	1	0	1	30	0	Sessile Invertivore
Chaetodontidae	Chaetodon	Chaetodon fremblii	1	1	1	183	1	Sessile Invertivore
Chaetodontidae	Chaetodon	Chaetodon kleinii	1	1	4	130	0	Zooplanktivore
Chaetodontidae	Chaetodon	Chaetodon lineolatus	1	0	2	171	0	Sessile Invertivore
Chaetodontidae	Chaetodon	Chaetodon lunula	1	1	1	158	0	Sessile Invertivore
Chaetodontidae	Chaetodon	Chaetodon lunulatus	1	1	3	21	0	Corallivore
Chaetodontidae	Chaetodon	Chaetodon miliaris	1	1	1	250	1	Zooplanktivore
Chaetodontidae	Chaetodon	Chaetodon multicinctus	1	1	2	118	1	Corallivore
Chaetodontidae	Chaetodon	Chaetodon ornatissimus	1	1	1	100	0	Corallivore
Chaetodontidae	Chaetodon	Chaetodon quadrimaculatus	1	1	2	43	0	Corallivore
Chaetodontidae	Chaetodon	Chaetodon reticulatus	1	0	1	30	0	Corallivore
Chaetodontidae	Chaetodon	Chaetodon tinkeri	1	1	20	180	0	Omnivore
Chaetodontidae	Chaetodon	Chaetodon trifascialis	1	1	2	30	0	Corallivore
Chaetodontidae	Chaetodon	Chaetodon ulietensis	0	0	3	30	0	Sessile Invertivore
Chaetodontidae	Chaetodon	Chaetodon unimaculatus	1	1	1	60	0	Corallivore
Chaetodontidae	Forcipiger	Forcipiger flavissimus	1	1	1	145	0	Sessile Invertivore
Chaetodontidae	Forcipiger	Forcipiger longirostris	1	1	2	208	0	Mobile Invertivore
Chaetodontidae	Hemitaurichthys	Hemitaurichthys polylepis	1	1	3	60	0	Zooplanktivore
Chaetodontidae	Hemitaurichthys	Hemitaurichthys thompsoni	1	0	4	300	0	Zooplanktivore
Chaetodontidae	Heniochus	Heniochus diphreutes	1	1	3	215	0	Zooplanktivore
Chaetodontidae	Prognathodes	Prognathodes basabei	0	1	45	214	1	Omnivore
Chaetodontidae	Roa	Roa excelsa	1	0	89	291	0	Omnivore
Chlopsidae	Xenoconger	Xenoconger fryeri	0	0	1	5	0	Mobile Invertivore
Cirrhitidae	Amblycirrhitus	Amblycirrhitus bimacula	1	1	2	15	0	Mobile Invertivore
Cirrhitidae	Cirrhitops	Cirrhitops fasciatus	1	1	1	80	0	Mobile Invertivore
Cirrhitidae	Cirrhitus	Cirrhitus pinnulatus	1	1	1	23	0	Mobile Invertivore
Cirrhitidae	Oxycirrhites	Oxycirrhites typus	1	1	10	101	0	Zooplanktivore
Cirrhitidae	Paracirrhites	Paracirrhites arcatus	1	1	1	91	0	Mobile Invertivore
Cirrhitidae	Paracirrhites	Paracirrhites forsteri	1	1	1	48	0	Piscivore
Congridae	Ariosoma	Ariosoma fasciatum	1	0	3	33	0	Mobile Invertivore
Congridae	Ariosoma	Ariosoma marginatum	1	1	1	490	1	Mobile Invertivore
Congridae	Conger	Conger marginatus	1	1	1	80	0	Mobile Invertivore
Creediidae	Crystallodytes	Crystallodytes cookei	1	0	1	9	0	Mobile Invertivore
Creediidae	Limnichthys	Limnichthys nitidus	0	1	2	9	0	Mobile Invertivore
Dactylopteridae	Dactyloptena	Dactyloptena orientalis	1	1	1	185	0	Mobile Invertivore
Dasyatidae	Dasyatis	Dasyatis dipterura	0	0	10	355	0	Mobile Invertivore
Dasyatidae	Dasyatis	Dasyatis lata	1	1	15	357	0	Mobile Invertivore
Diodontidae	Chilomycterus	Chilomycterus reticulatus	1	1	2	141	0	Mobile Invertivore
Diodontidae	Diodon	Diodon holocanthus	1	1	1	104	0	Mobile Invertivore
Diodontidae	Diodon	Diodon hystrix	1	1	1	137	0	Mobile Invertivore
Ephippidae	Platax	Platax boersii	0	1	9	9	0	Zooplanktivore
Fistulariidae	Fistularia	Fistularia commersonii	1	1	1	134	0	Piscivore
Fistulariidae	Fistularia	Fistularia petimba	0	0	10	200	0	Piscivore
Girellidae	Girella	Girella leonina	0	0	1	15	0	Herbivore
Gobiidae	Asterropteryx	Asterropteryx semipunctata	1	1	1	24	0	Mobile Invertivore
Gobiidae	Bryaninops	Bryaninops amplus	1	0	1	65	0	Zooplanktivore
Gobiidae	Bryaninops	Bryaninops tigris	1	0	14	53	0	Zooplanktivore
Gobiidae	Bryaninops	Bryaninops yongei	1	1	1	158	0	Zooplanktivore
Gobiidae	Cabillus	Cabillus caudimacula	0	0	9	17	1	Mobile Invertivore
Gobiidae	Coryphopterus	Coryphopterus duospilus	1	1	0	46	0	Mobile Invertivore
Gobiidae	Discordipinna	Discordipinna griessingeri	0	0	3	37	0	Mobile Invertivore
Gobiidae	Eviota	Eviota epiphanes	0	1	6	25	0	Mobile Invertivore
Gobiidae	Gnatholepis	Gnatholepis anjerensis	1	1	3	24	0	Mobile Invertivore
Gobiidae	Gnatholepis	Gnatholepis cauerensis	1	1	2	20	0	Mobile Invertivore
Gobiidae	Kelloggella	Kelloggella oligolepis	1	0	1	1	0	Mobile Invertivore
Gobiidae	Opua	Opua nephodes	1	0	6	23	0	Mobile Invertivore
Gobiidae	Oxyurichthys	Oxyurichthys heisei	0	0	108	143	1	Zooplanktivore
Gobiidae	Pleurosicya	Pleurosicya larsonae	0	0	1	6	1	Mobile Invertivore
Gobiidae	Pleurosicya	Pleurosicya micheli	1	0	1	53	0	Mobile Invertivore
Gobiidae	Priolepis	Priolepis aureoviridis	1	0	6	23	0	Mobile Invertivore
Gobiidae	Priolepis	Priolepis eugenius	1	1	1	26	1	Mobile Invertivore
Gobiidae	Priolepis	Priolepis farcimen	0	1	6	26	1	Mobile Invertivore
Gobiidae	Priolepis	Priolepis limbatosquamis	0	1	3	26	1	Mobile Invertivore
Gobiidae	Psilogobius	Psilogobius mainlandi	1	1	1	15	1	Mobile Invertivore
Gobiidae	Trimma	Trimma milta	1	1	9	65	0	Mobile Invertivore
Gobiidae	Trimma	Trimma taylori	1	1	9	80	0	Mobile Invertivore
Gobiidae	Trimma	Trimma unisquamis	1	1	6	13	0	Mobile Invertivore
Holocentridae	Myripristis	Myripristis amaena	1	1	3	52	0	Zooplanktivore
Holocentridae	Myripristis	Myripristis berndti	1	1	1	159	0	Zooplanktivore
Holocentridae	Myripristis	Myripristis chryseres	1	1	12	240	0	Zooplanktivore
Holocentridae	Myripristis	Myripristis kuntee	1	1	3	40	0	Zooplanktivore
Holocentridae	Myripristis	Myripristis murdjan	1	0	1	80	0	Zooplanktivore
Holocentridae	Myripristis	Myripristis vittata	1	0	3	80	0	Zooplanktivore
Holocentridae	Neoniphon	Neoniphon aurolineatus	1	1	20	188	0	Mobile Invertivore
Holocentridae	Neoniphon	Neoniphon sammara	1	1	0	80	0	Mobile Invertivore
Holocentridae	Ostichthys	Ostichthys archiepiscopus	0	1	64	400	0	Mobile Invertivore
Holocentridae	Ostichthys	Ostichthys sandix	0	0	84	400	0	Mobile Invertivore
Holocentridae	Plectrypops	Plectrypops lima	1	1	6	43	0	Mobile Invertivore
Holocentridae	Pristilepis	Pristilepis oligolepis	0	1	9	348	0	Mobile Invertivore
Holocentridae	Sargocentron	Sargocentron diadema	1	1	6	62	0	Mobile Invertivore
Holocentridae	Sargocentron	Sargocentron ensifer	1	1	23	67	0	Mobile Invertivore
Holocentridae	Sargocentron	Sargocentron iota	0	0	1	34	0	Mobile Invertivore
Holocentridae	Sargocentron	Sargocentron punctatissimum	1	1	5	20	0	Mobile Invertivore
Holocentridae	Sargocentron	Sargocentron spiniferum	1	1	1	122	0	Mobile Invertivore
Holocentridae	Sargocentron	Sargocentron spinosissimum	0	0	120	230	0	Mobile Invertivore
Holocentridae	Sargocentron	Sargocentron tiere	1	0	7	23	0	Mobile Invertivore
Holocentridae	Sargocentron	Sargocentron xantherythrum	1	1	1	217	1	Mobile Invertivore
Kuhliidae	Kuhlia	Kuhlia sandvicensis	1	1	1	2	0	Zooplanktivore
Kuhliidae	Kuhlia	Kuhlia xenura	1	1	1	11	1	Zooplanktivore
Kyphosidae	Kyphosus	Kyphosus cinerascens	1	1	2	12	0	Zooplanktivore
Kyphosidae	Kyphosus	Kyphosus hawaiiensis	1	1	2	15	0	Zooplanktivore
Kyphosidae	Kyphosus	Kyphosus sandwicensis	1	1	2	15	0	Zooplanktivore
Kyphosidae	Kyphosus	Kyphosus vaigiensis	1	1	1	12	0	Zooplanktivore
Labridae	Anampses	Anampses chrysocephalus	1	1	4	139	1	Mobile Invertivore
Labridae	Anampses	Anampses cuvier	1	1	2	24	1	Mobile Invertivore
Labridae	Bodianus	Bodianus albotaeniatus	1	1	2	200	0	Mobile Invertivore
Labridae	Bodianus	Bodianus bathycapros	0	1	80	274	1	Mobile Invertivore
Labridae	Bodianus	Bodianus cylindriatus	1	0	156	510	0	Mobile Invertivore
Labridae	Bodianus	Bodianus sanguineus	1	1	32	238	1	Mobile Invertivore
Labridae	Cheilinus	Cheilinus undulatus	0	0	2	60	0	Mobile Invertivore
Labridae	Cheilio	Cheilio inermis	1	0	1	93	0	Mobile Invertivore
Labridae	Cirrhilabrus	Cirrhilabrus jordani	1	1	8	186	1	Zooplanktivore
Labridae	Coris	Coris aygula	0	0	1	30	0	Mobile Invertivore
Labridae	Coris	Coris ballieui	1	1	6	146	1	Mobile Invertivore
Labridae	Coris	Coris flavovittata	1	1	6	98	1	Mobile Invertivore
Labridae	Coris	Coris gaimard	1	1	2	78	0	Mobile Invertivore
Labridae	Coris	Coris venusta	1	1	2	53	1	Mobile Invertivore
Labridae	Cymolutes	Cymolutes lecluse	1	1	5	119	1	Mobile Invertivore
Labridae	Epibulus	Epibulus insidiator	1	1	1	40	0	Mobile Invertivore
Labridae	Gomphosus	Gomphosus varius	1	1	1	30	0	Mobile Invertivore
Labridae	Halichoeres	Halichoeres marginatus	0	0	1	30	0	Mobile Invertivore
Labridae	Halichoeres	Halichoeres ornatissimus	1	1	6	55	0	Mobile Invertivore
Labridae	Iniistius	Iniistius aneitensis	1	0	4	92	0	Mobile Invertivore
Labridae	Iniistius	Iniistius baldwini	1	1	12	132	0	Mobile Invertivore
Labridae	Iniistius	Iniistius celebicus	1	0	6	27	0	Mobile Invertivore
Labridae	Iniistius	Iniistius pavo	1	1	6	31	0	Mobile Invertivore
Labridae	Iniistius	Iniistius umbrilatus	1	1	6	76	1	Mobile Invertivore
Labridae	Labroides	Labroides phthirophagus	1	1	1	122	1	Mobile Invertivore
Labridae	Macropharyngodon	Macropharyngodon geoffroy	1	1	6	54	1	Mobile Invertivore
Labridae	Novaculichthys	Novaculichthys taeniourus	1	1	1	25	0	Mobile Invertivore
Labridae	Oxycheilinus	Oxycheilinus bimaculatus	1	1	3	136	0	Mobile Invertivore
Labridae	Oxycheilinus	Oxycheilinus unifasciatus	1	1	1	161	0	Piscivore
Labridae	Polylepion	Polylepion russelli	1	0	92	353	0	Mobile Invertivore
Labridae	Pseudocheilinus	Pseudocheilinus evanidus	1	1	5	143	0	Mobile Invertivore
Labridae	Pseudocheilinus	Pseudocheilinus octotaenia	1	1	2	80	0	Mobile Invertivore
Labridae	Pseudocheilinus	Pseudocheilinus tetrataenia	1	1	2	44	0	Mobile Invertivore
Labridae	Pseudojuloides	Pseudojuloides cerasinus	1	1	9	110	0	Mobile Invertivore
Labridae	Stethojulis	Stethojulis balteata	1	1	2	36	1	Mobile Invertivore
Labridae	Suezichthys	Suezichthys notatus	0	1	51	272	0	Mobile Invertivore
Labridae	Thalassoma	Thalassoma ballieui	1	1	1	60	1	Mobile Invertivore
Labridae	Thalassoma	Thalassoma duperrey	1	1	1	100	1	Mobile Invertivore
Labridae	Thalassoma	Thalassoma lutescens	1	0	1	31	0	Mobile Invertivore
Labridae	Thalassoma	Thalassoma purpureum	1	1	1	23	0	Mobile Invertivore
Labridae	Thalassoma	Thalassoma quinquevittatum	1	0	4	9	0	Mobile Invertivore
Labridae	Thalassoma	Thalassoma trilobatum	1	1	1	13	0	Mobile Invertivore
Labridae	Xyrichtys	Xyrichtys woodi	1	1	8	80	0	Mobile Invertivore
Latridae	Goniistius	Goniistius vittatus	0	1	1	85	1	Sessile Invertivore
Lethrinidae	Monotaxis	Monotaxis grandoculis	1	1	1	101	0	Mobile Invertivore
Lutjanidae	Aphareus	Aphareus rutilans	1	1	21	250	0	Piscivore
Lutjanidae	Aprion	Aprion virescens	1	1	1	180	0	Piscivore
Lutjanidae	Lutjanus	Lutjanus fulvus	1	1	1	128	0	Piscivore
Lutjanidae	Lutjanus	Lutjanus gibbus	0	0	1	150	0	Piscivore
Lutjanidae	Lutjanus	Lutjanus kasmira	1	1	1	265	0	Mobile Invertivore
Malacanthidae	Malacanthus	Malacanthus brevirostris	1	1	5	104	0	Mobile Invertivore
Microcanthidae	Microcanthus	Microcanthus strigatus	1	0	1	140	0	Mobile Invertivore
Microdesmidae	Gunnellichthys	Gunnellichthys curiosus	1	1	9	62	0	Zooplanktivore
Monacanthidae	Aluterus	Aluterus scriptus	1	1	1	120	0	Zooplanktivore
Monacanthidae	Cantherhines	Cantherhines dumerilii	1	1	1	69	0	Omnivore
Monacanthidae	Cantherhines	Cantherhines sandwichiensis	1	1	2	73	1	Herbivore
Monacanthidae	Cantherhines	Cantherhines verecundus	1	1	6	130	1	Omnivore
Monacanthidae	Pervagor	Pervagor aspricaudus	1	1	2	50	0	Omnivore
Monacanthidae	Pervagor	Pervagor spilosoma	1	1	3	730	1	Omnivore
Mullidae	Mulloidichthys	Mulloidichthys flavolineatus	1	1	1	97	0	Mobile Invertivore
Mullidae	Mulloidichthys	Mulloidichthys pfluegeri	1	1	6	170	0	Mobile Invertivore
Mullidae	Mulloidichthys	Mulloidichthys vanicolensis	1	1	1	116	0	Mobile Invertivore
Mullidae	Parupeneus	Parupeneus chrysonemus	1	1	20	183	1	Mobile Invertivore
Mullidae	Parupeneus	Parupeneus cyclostomus	1	1	1	113	0	Piscivore
Mullidae	Parupeneus	Parupeneus insularis	1	1	6	90	0	Mobile Invertivore
Mullidae	Parupeneus	Parupeneus multifasciatus	1	1	1	161	0	Mobile Invertivore
Mullidae	Parupeneus	Parupeneus pleurostigma	1	1	1	120	0	Mobile Invertivore
Mullidae	Parupeneus	Parupeneus porphyreus	1	1	2	140	1	Mobile Invertivore
Mullidae	Upeneus	Upeneus arge	1	0	1	31	0	Mobile Invertivore
Mullidae	Upeneus	Upeneus vittatus	0	0	1	100	0	Mobile Invertivore
Muraenidae	Anarchias	Anarchias leucurus	1	0	1	51	0	Piscivore
Muraenidae	Anarchias	Anarchias seychellensis	0	1	8	8	0	Piscivore
Muraenidae	Echidna	Echidna nebulosa	1	0	1	48	0	Piscivore
Muraenidae	Echidna	Echidna polyzona	1	1	1	15	0	Piscivore
Muraenidae	Enchelycore	Enchelycore pardalis	1	1	1	60	0	Piscivore
Muraenidae	Enchelynassa	Enchelynassa canina	1	1	1	60	0	Piscivore
Muraenidae	Gymnomuraena	Gymnomuraena zebra	1	1	2	17	0	Piscivore
Muraenidae	Gymnothorax	Gymnothorax albimarginatus	1	1	6	180	0	Piscivore
Muraenidae	Gymnothorax	Gymnothorax berndti	1	1	59	303	0	Piscivore
Muraenidae	Gymnothorax	Gymnothorax buroensis	0	1	3	5	0	Piscivore
Muraenidae	Gymnothorax	Gymnothorax chilospilus	1	0	12	23	0	Piscivore
Muraenidae	Gymnothorax	Gymnothorax elegans	0	0	92	400	0	Piscivore
Muraenidae	Gymnothorax	Gymnothorax eurostus	1	1	1	174	0	Piscivore
Muraenidae	Gymnothorax	Gymnothorax flavimarginatus	1	1	1	150	0	Piscivore
Muraenidae	Gymnothorax	Gymnothorax fuscomaculatus	0	0	1	22	0	Piscivore
Muraenidae	Gymnothorax	Gymnothorax gracilicauda	1	0	6	21	0	Piscivore
Muraenidae	Gymnothorax	Gymnothorax javanicus	0	1	1	68	0	Piscivore
Muraenidae	Gymnothorax	Gymnothorax kidako	1	0	2	350	0	Piscivore
Muraenidae	Gymnothorax	Gymnothorax melatremus	1	1	1	110	0	Piscivore
Muraenidae	Gymnothorax	Gymnothorax meleagris	1	1	1	59	0	Piscivore
Muraenidae	Gymnothorax	Gymnothorax nudivomer	1	1	15	214	0	Piscivore
Muraenidae	Gymnothorax	Gymnothorax nuttingi	1	1	33	338	1	Piscivore
Muraenidae	Gymnothorax	Gymnothorax pictus	1	0	5	6	0	Piscivore
Muraenidae	Gymnothorax	Gymnothorax pindae	0	1	3	8	0	Piscivore
Muraenidae	Gymnothorax	Gymnothorax prismodon	0	0	10	44	0	Piscivore
Muraenidae	Gymnothorax	Gymnothorax rueppellii	1	0	6	17	0	Piscivore
Muraenidae	Gymnothorax	Gymnothorax steindachneri	1	1	3	126	1	Piscivore
Muraenidae	Gymnothorax	Gymnothorax undulatus	1	1	7	110	0	Piscivore
Muraenidae	Gymnothorax	Gymnothorax ypsilon	0	0	120	185	0	Piscivore
Muraenidae	Scuticaria	Scuticaria tigrina	1	0	2	18	0	Piscivore
Muraenidae	Uropterygius	Uropterygius fuscoguttatus	0	0	3	25	0	Piscivore
Muraenidae	Uropterygius	Uropterygius inornatus	0	0	4	18	0	Piscivore
Muraenidae	Uropterygius	Uropterygius macrocephalus	0	0	1	14	0	Piscivore
Muraenidae	Uropterygius	Uropterygius marmoratus	1	0	1	120	0	Piscivore
Muraenidae	Uropterygius	Uropterygius polyspilus	1	0	1	18	0	Piscivore
Muraenidae	Uropterygius	Uropterygius supraforatus	0	1	1	15	0	Piscivore
Myliobatidae	Aetobatus	Aetobatus narinari	1	1	1	102	0	Mobile Invertivore
Ophichthidae	Apterichtus	Apterichtus flavicaudus	1	0	16	250	0	Mobile Invertivore
Ophichthidae	Apterichtus	Apterichtus klazingai	1	0	12	12	0	Mobile Invertivore
Ophichthidae	Brachysomophis	Brachysomophis henshawi	0	0	1	35	0	Piscivore
Ophichthidae	Callechelys	Callechelys catostoma	0	0	1	32	0	Mobile Invertivore
Ophichthidae	Callechelys	Callechelys lutea	1	0	6	22	1	Mobile Invertivore
Ophichthidae	Ichthyapus	Ichthyapus vulturis	0	1	6	9	0	Piscivore
Ophichthidae	Myrichthys	Myrichthys magnificus	0	1	1	262	1	Mobile Invertivore
Ophichthidae	Schultzidia	Schultzidia johnstonensis	0	1	6	9	0	Mobile Invertivore
Ophidiidae	Brotula	Brotula multibarbata	1	1	5	119	0	Mobile Invertivore
Ophidiidae	Ophidion	Ophidion muraenolepis	0	0	102	320	0	Mobile Invertivore
Oplegnathidae	Oplegnathus	Oplegnathus fasciatus	0	1	3	11	0	Mobile Invertivore
Oplegnathidae	Oplegnathus	Oplegnathus punctatus	1	1	2	57	0	Mobile Invertivore
Ostraciidae	Lactoria	Lactoria diaphana	1	1	1	135	0	Sessile Invertivore
Ostraciidae	Lactoria	Lactoria fornasini	1	1	3	132	0	Sessile Invertivore
Ostraciidae	Ostracion	Ostracion cubicus	0	0	1	35	0	Sessile Invertivore
Ostraciidae	Ostracion	Ostracion meleagris	1	1	3	80	0	Sessile Invertivore
Ostraciidae	Ostracion	Ostracion whitleyi	1	0	3	35	0	Sessile Invertivore
Pentacerotidae	Evistias	Evistias acutirostris	1	1	18	193	0	Mobile Invertivore
Pinguipedidae	Parapercis	Parapercis roseoviridis	1	0	150	500	0	Mobile Invertivore
Pinguipedidae	Parapercis	Parapercis schauinslandii	1	1	9	420	0	Mobile Invertivore
Pomacanthidae	Apolemichthys	Apolemichthys arcuatus	1	1	11	208	1	Sessile Invertivore
Pomacanthidae	Centropyge	Centropyge fisheri	1	1	8	130	1	Herbivore
Pomacanthidae	Centropyge	Centropyge interrupta	0	1	15	63	0	Herbivore
Pomacanthidae	Centropyge	Centropyge loriculus	1	1	1	60	0	Herbivore
Pomacanthidae	Centropyge	Centropyge multicolor	0	0	20	90	0	Herbivore
Pomacanthidae	Centropyge	Centropyge nahackyi	0	0	25	75	1	Herbivore
Pomacanthidae	Centropyge	Centropyge potteri	1	1	3	138	1	Herbivore
Pomacanthidae	Genicanthus	Genicanthus personatus	1	1	9	174	1	Zooplanktivore
Pomacanthidae	Pomacanthus	Pomacanthus imperator	1	0	1	70	0	Sessile Invertivore
Pomacentridae	Abudefduf	Abudefduf abdominalis	1	1	1	50	1	Zooplanktivore
Pomacentridae	Abudefduf	Abudefduf sordidus	1	1	1	13	0	Herbivore
Pomacentridae	Abudefduf	Abudefduf vaigiensis	1	1	1	35	0	Zooplanktivore
Pomacentridae	Chromis	Chromis acares	0	0	2	37	0	Zooplanktivore
Pomacentridae	Chromis	Chromis agilis	1	1	3	65	0	Zooplanktivore
Pomacentridae	Chromis	Chromis hanui	1	1	2	92	1	Zooplanktivore
Pomacentridae	Chromis	Chromis leucura	1	1	20	426	0	Zooplanktivore
Pomacentridae	Chromis	Chromis ovalis	1	1	2	161	1	Zooplanktivore
Pomacentridae	Chromis	Chromis struhsakeri	1	1	80	302	1	Zooplanktivore
Pomacentridae	Chromis	Chromis vanderbilti	1	1	2	65	0	Zooplanktivore
Pomacentridae	Chromis	Chromis verater	1	1	6	199	1	Zooplanktivore
Pomacentridae	Dascyllus	Dascyllus albisella	1	1	6	104	1	Zooplanktivore
Pomacentridae	Plectroglyphidodon	Plectroglyphidodon imparipennis	1	1	1	14	0	Mobile Invertivore
Pomacentridae	Plectroglyphidodon	Plectroglyphidodon johnstonianus	1	1	2	25	0	Corallivore
Pomacentridae	Plectroglyphidodon	Plectroglyphidodon phoenixensis	1	0	1	8	0	Corallivore
Pomacentridae	Plectroglyphidodon	Plectroglyphidodon sindonis	1	1	1	25	1	Mobile Invertivore
Priacanthidae	Heteropriacanthus	Heteropriacanthus cruentatus	1	1	2	311	0	Zooplanktivore
Priacanthidae	Priacanthus	Priacanthus alalaua	1	1	8	296	0	Zooplanktivore
Priacanthidae	Priacanthus	Priacanthus meeki	1	1	3	272	0	Zooplanktivore
Ptereleotridae	Nemateleotris	Nemateleotris magnifica	1	1	6	68	0	Zooplanktivore
Ptereleotridae	Ptereleotris	Ptereleotris heteroptera	1	1	7	65	0	Zooplanktivore
Samaridae	Samariscus	Samariscus corallinus	1	0	68	134	1	Mobile Invertivore
Samaridae	Samariscus	Samariscus triocellatus	1	0	5	30	0	Mobile Invertivore
Scaridae	Calotomus	Calotomus carolinus	1	1	1	71	0	Herbivore
Scaridae	Calotomus	Calotomus zonarchus	1	1	3	170	1	Herbivore
Scaridae	Chlorurus	Chlorurus perspicillatus	1	1	1	80	1	Herbivore
Scaridae	Scarus	Scarus dubius	1	1	1	80	1	Herbivore
Scaridae	Scarus	Scarus psittacus	1	1	1	25	0	Herbivore
Scaridae	Scarus	Scarus rubroviolaceus	1	1	1	68	0	Herbivore
Scorpaenidae	Dendrochirus	Dendrochirus barberi	1	1	1	134	1	Mobile Invertivore
Scorpaenidae	Iracundus	Iracundus signifer	1	1	9	110	0	Piscivore
Scorpaenidae	Pterois	Pterois sphex	1	1	3	124	1	Piscivore
Scorpaenidae	Rhinopias	Rhinopias xenops	1	1	23	124	0	Piscivore
Scorpaenidae	Scorpaena	Scorpaena colorata	1	1	60	272	1	Piscivore
Scorpaenidae	Scorpaena	Scorpaena pele	0	0	176	243	1	Piscivore
Scorpaenidae	Scorpaenodes	Scorpaenodes corallinus	0	1	2	62	0	Piscivore
Scorpaenidae	Scorpaenodes	Scorpaenodes hirsutus	0	1	1	40	0	Piscivore
Scorpaenidae	Scorpaenodes	Scorpaenodes kelloggi	1	1	6	24	0	Piscivore
Scorpaenidae	Scorpaenodes	Scorpaenodes littoralis	1	1	3	104	0	Piscivore
Scorpaenidae	Scorpaenodes	Scorpaenodes parvipinnis	1	0	1	49	0	Piscivore
Scorpaenidae	Scorpaenopsis	Scorpaenopsis altirostris	1	0	79	190	1	Piscivore
Scorpaenidae	Scorpaenopsis	Scorpaenopsis brevifrons	1	1	1	35	1	Piscivore
Scorpaenidae	Scorpaenopsis	Scorpaenopsis cacopsis	1	1	2	61	1	Piscivore
Scorpaenidae	Scorpaenopsis	Scorpaenopsis diabolus	1	1	1	70	0	Piscivore
Scorpaenidae	Scorpaenopsis	Scorpaenopsis n.sp.	1	0	60	80	1	Piscivore
Scorpaenidae	Scorpaenopsis	Scorpaenopsis pluralis	0	1	110	110	1	Piscivore
Scorpaenidae	Sebastapistes	Sebastapistes ballieui	1	1	1	11	1	Piscivore
Scorpaenidae	Sebastapistes	Sebastapistes coniorta	1	1	1	100	0	Piscivore
Scorpaenidae	Sebastapistes	Sebastapistes fowleri	1	0	3	61	0	Piscivore
Scorpaenidae	Sebastapistes	Sebastapistes galactacma	1	1	6	64	0	Piscivore
Scorpaenidae	Taenianotus	Taenianotus triacanthus	1	0	1	134	0	Piscivore
Serranidae	Aporops	Aporops bilinearis	0	1	1	15	0	Mobile Invertivore
Serranidae	Cephalopholis	Cephalopholis argus	1	1	1	80	0	Piscivore
Serranidae	Epinephelus	Epinephelus lanceolatus	0	0	4	100	0	Piscivore
Serranidae	Hyporthodus	Hyporthodus quernus	1	1	8	380	1	Piscivore
Serranidae	Liopropoma	Liopropoma aurora	1	1	21	184	1	Omnivore
Serranidae	Liopropoma	Liopropoma collettei	1	1	1	34	0	Piscivore
Serranidae	Liopropoma	Liopropoma maculatum	0	0	100	400	0	Piscivore
Serranidae	Luzonichthys	Luzonichthys earlei	1	1	15	205	0	Zooplanktivore
Serranidae	Odontanthias	Odontanthias elizabethae	0	1	48	291	1	Zooplanktivore
Serranidae	Odontanthias	Odontanthias fuscipinnis	1	1	43	260	1	Zooplanktivore
Serranidae	Plectranthias	Plectranthias helenae	0	0	119	263	0	Mobile Invertivore
Serranidae	Plectranthias	Plectranthias kelloggi	0	0	100	450	0	Mobile Invertivore
Serranidae	Plectranthias	Plectranthias nanus	1	1	3	62	0	Mobile Invertivore
Serranidae	Plectranthias	Plectranthias winniensis	0	0	15	58	0	Mobile Invertivore
Serranidae	Pseudanthias	Pseudanthias fucinus	0	0	122	280	1	Mobile Invertivore
Serranidae	Pseudanthias	Pseudanthias hawaiiensis	1	1	12	199	1	Zooplanktivore
Serranidae	Pseudanthias	Pseudanthias thompsoni	1	1	5	190	0	Zooplanktivore
Serranidae	Suttonia	Suttonia lineata	0	0	6	31	0	Mobile Invertivore
Soleidae	Aseraggodes	Aseraggodes borehami	1	0	8	14	1	Mobile Invertivore
Soleidae	Aseraggodes	Aseraggodes holcomi	0	0	0.6	10	1	Mobile Invertivore
Soleidae	Aseraggodes	Aseraggodes therese	1	0	6	14	1	Mobile Invertivore
Sphyraenidae	Sphyraena	Sphyraena helleri	1	1	1	42	0	Piscivore
Sphyrnidae	Sphyrna	Sphyrna lewini	0	1	1	275	0	APEX
Symphysanodontidae	Symphysanodon	Symphysanodon maunaloae	0	1	88	500	0	Zooplanktivore
Symphysanodontidae	Symphysanodon	Symphysanodon typus	0	0	80	245	0	Zooplanktivore
Syngnathidae	Doryrhamphus	Doryrhamphus excisus	1	1	1	49	0	Mobile Invertivore
Syngnathidae	Dunckerocampus	Dunckerocampus baldwini	1	1	6	128	1	Mobile Invertivore
Syngnathidae	Halicampus	Halicampus edmondsoni	0	1	1	34	1	Mobile Invertivore
Syngnathidae	Hippocampus	Hippocampus fisheri	1	0	44	152	0	Mobile Invertivore
Syngnathidae	Hippocampus	Hippocampus kuda	1	0	0	110	0	Mobile Invertivore
Synodontidae	Saurida	Saurida flamma	1	1	5	30	0	Piscivore
Synodontidae	Saurida	Saurida gracilis	1	1	1	135	0	Piscivore
Synodontidae	Saurida	Saurida nebulosa	1	1	0	21	0	Piscivore
Synodontidae	Synodus	Synodus binotatus	1	1	5	88	0	Piscivore
Synodontidae	Synodus	Synodus capricornis	0	1	21	88	0	Piscivore
Synodontidae	Synodus	Synodus dermatogenys	1	1	1	97	0	Piscivore
Synodontidae	Synodus	Synodus doaki	1	1	9	260	0	Piscivore
Synodontidae	Synodus	Synodus falcatus	0	1	30	115	1	Piscivore
Synodontidae	Synodus	Synodus kaianus	0	0	48	326	0	Piscivore
Synodontidae	Synodus	Synodus lobeli	1	0	11	140	0	Piscivore
Synodontidae	Synodus	Synodus rubromarmoratus	1	1	1	26	0	Piscivore
Synodontidae	Synodus	Synodus ulae	1	1	1	121	0	Piscivore
Synodontidae	Synodus	Synodus usitatus	1	1	88	101	0	Piscivore
Synodontidae	Synodus	Synodus variegatus	1	1	1	133	0	Piscivore
Synodontidae	Trachinocephalus	Trachinocephalus myops	1	0	3	388	0	Piscivore
Tetraodontidae	Arothron	Arothron hispidus	1	1	1	121	0	Mobile Invertivore
Tetraodontidae	Arothron	Arothron manilensis	0	0	1	17	0	Mobile Invertivore
Tetraodontidae	Arothron	Arothron meleagris	1	1	1	77	0	Mobile Invertivore
Tetraodontidae	Canthigaster	Canthigaster amboinensis	1	1	1	165	0	Herbivore
Tetraodontidae	Canthigaster	Canthigaster coronata	1	1	8	165	0	Herbivore
Tetraodontidae	Canthigaster	Canthigaster epilampra	1	1	9	110	0	Herbivore
Tetraodontidae	Canthigaster	Canthigaster inframacula	1	0	124	274	0	Mobile Invertivore
Tetraodontidae	Canthigaster	Canthigaster jactator	1	1	1	110	1	Herbivore
Tetraodontidae	Canthigaster	Canthigaster rivulata	1	1	1	357	0	Herbivore
Tetraodontidae	Canthigaster	Canthigaster solandri	0	0	1	36	0	Herbivore
Tetraodontidae	Torquigener	Torquigener florealis	1	1	1	238	0	Mobile Invertivore
Tetraodontidae	Torquigener	Torquigener randalli	1	1	11	296	1	Mobile Invertivore
Tripterygiidae	Enneapterygius	Enneapterygius atriceps	1	1	1	23	1	Mobile Invertivore
Zanclidae	Zanclus	Zanclus cornutus	1	1	1	183	0	Sessile Invertivore

## Sheet: NWHIFishTrophic
Dive	APEX	CORALLIVORES	HERBIVORES	MOBILE INVERTS	OMNIVORES	PISCIVORES	PLANKTIVORES	SESSILE INVERTIVORES	ZOOPLANKTIVORES		Island	Depth
9.8.12am	0	0	14.5833	4.16667	0	2.08333	0	0	79.1667		FFS	MCE
9.8.12pm	0	0	8.47458	22.0339	0	3.38983	0	0	66.1017		FFS	MCE
FFS7.25pm	0	0	7.89474	63.1579	0	7.89474	0	0	21.0526		FFS	MCE
FFS7.26am	0	0	0	75	0	0	0	0	25		FFS	MCE
FFS7.27am	0	0	0	66.6667	0	0	0	0	33.3333		FFS	MCE
FFS7.26	4.54545	0	5.45455	6.36364	0	0	0	0.909091	82.7273		FFS	MCE
FFS8.15am	0	0	6.38298	84.3085	0	1.06383	0	0	8.24468		FFS	MCE
FFS8.16pm(a)	0	0	4.16667	33.3333	0	0	0	0	62.5		FFS	MCE
FFS8.16pm(b)	0	0	18.75	9.375	0	0	0	0	71.875		FFS	MCE
FFS8.14(a)	0	0	4.34783	52.1739	0	0	0	13.0435	30.4348		FFS	MCE
FFS8.14(b)	0	0	0	26.4706	0	5.88235	0	0	67.6471		FFS	MCE
FFS8.17	0	0	0	2.75591	0.787402	0	0	1.5748	94.8819		FFS	MCE
FFS8.15pm	0.406504	0	1.82927	78.4553	0	0.203252	0	0.813008	18.2927		FFS	MCE
FFS8.16am	0	0	0	0.953449	0.0560852	0.11217	0	0.560852	98.3174		FFS	MCE
9.22.12am	0	0	9.09091	72.7273	0	0	0	0	18.1818		GAR	MCE
9.22.12pm	0	0	14.2857	7.14286	0	0	0	0	78.5714		GAR	MCE
KUR8.09am(a)	0	0	1.16279	11.6279	0	0	0	1.16279	86.0465		KUR	MCE
KUR8.09am(b)	0	0	0	92.3077	0	0	0	0	7.69231		KUR	MCE
KUR8.09pm	2.98507	0	5.97015	23.8806	0	2.98507	0	1.49254	62.6866		KUR	MCE
9.19.12am	0	0	0	7.69231	0	0	0	0	92.3077		LIS	MCE
9.19.12pm	2.43902	0	4.87805	21.9512	0	0	0	7.31707	63.4146		LIS	MCE
9.20.12am	6.89655	0	0	37.931	0	0	0	3.44828	51.7241		LIS	MCE
9.20.12pm	0	0	0	55.5556	0	0	0	0	44.4444		LIS	MCE
9.10.12am	0	0	0	50	0	30	0	0	20		Maro	MCE
9.10.12pm	0	0	0	100	0	0	0	0	0		Maro	MCE
9.11.12am	0	0	17.8571	39.2857	0	10.7143	0	0	32.1429		Maro	MCE
9.16.12am	0	0	0	57.1429	14.2857	0	0	0	28.5714		MID	MCE
MID8.7.pm	0	0	1.1254	1.44695	0	0.482315	0	0.482315	96.463		MID	MCE
MID8.6pm	0	0	1.23457	2.77778	0	0.308642	0	0.925926	94.7531		MID	MCE
MID8.4pm	0	0	2.72374	5.05837	0	0.77821	0	0.77821	90.6615		MID	MCE
MID8.8pm(a)	0	0	0	95.5556	0	0	0	0	4.44444		MID	MCE
MID8.8pm(b)	0	0	2.5641	97.4359	0	0	0	0	0		MID	MCE
MID8.04pm(a)	0	0	0	22.2222	0	3.7037	0	0	74.0741		MID	MCE
MID8.04pm(b)	0	0	0	14.2857	0	0	0	0	85.7143		MID	MCE
MID8.05pm(a)	0	0	0	81.4815	0	1.85185	0	1.85185	14.8148		MID	MCE
MID8.05pm(b)	0	0	0	9.30233	0	0	0	2.32558	88.3721		MID	MCE
MID8.07am	0	0	1.92308	11.5385	0	0	0	0	86.5385		MID	MCE
MID8.08	0	0	2.67857	21.4286	0	6.25	0	1.78571	67.8571		MID	MCE
9.6.12am	0	0	2.5	85	0	0	0	0	12.5		NIH	MCE
9.6.12pm	0	0	15.3846	61.5385	3.84615	0	0	0	19.2308		NIH	MCE
NIH7.24am(a)	0	0	1.27389	3.18471	0	0	0	0	95.5414		NIH	MCE
NIH7.24am(b)	0	0	66.6667	11.1111	0	11.1111	0	0	11.1111		NIH	MCE
9.13.am	0	0	12.7451	34.3137	0	0	0	0	52.9412		PHA	MCE
9.13.12pm	0	0	0	100	0	0	0	0	0		PHA	MCE
9.14.12am	0	0	13.3333	17.7778	0	0	0	0	68.8889		PHA	MCE
9.14.12pm	0	0	5.61224	7.14286	0	0.510204	0	1.53061	85.2041		PHA	MCE
9.15.12am	0	0	4.93827	13.5802	0	1.23457	0	3.7037	76.5432		PHA	MCE
9.15.12am2	0	0	10.6383	12.766	0	0	0	14.8936	61.7021		PHA	MCE
9.15.12pm	0	0	10.929	5.46448	0	3.82514	0	2.73224	77.0492		PHA	MCE
9.18.12am	0	0	10.2041	6.12245	0	0	0	0	83.6735		PHA	MCE
9.18.12pm	0	0	10.3448	44.8276	6.89655	0	0	0	37.931		PHA	MCE
PHA8.2pm	0	0	3.57143	15.7143	0.714286	0.714286	0	8.57143	70.7143		PHA	MCE
PHA8.1am	0	0	4.7619	23.8095	0	0	0	2.38095	69.0476		PHA	MCE
PHA8.3pm	0	0	29.7297	32.4324	0	2.7027	0	5.40541	29.7297		PHA	MCE
PHA7.31pm	0	0	1.75439	6.43275	0	0.584795	0	0	91.2281		PHA	MCE
PHA7.30pm	0	0	12.5	25	0	0	0	6.25	56.25		PHA	MCE
PHA7.31am	0	0	2	38	0	2	0	2	56		PHA	MCE
PHA8.01pm	0	0	2.33918	6.14035	0	0	0	0.877193	90.6433		PHA	MCE
PHA8.03pm	0	0	3.7037	55.5556	0	0	0	0	40.7407		PHA	MCE
PHA8.02	0	0	0	5.61798	0	0	0	3.37079	91.0112		PHA	MCE
PHA7.31	1.72414	0	4.31034	14.6552	0	1.72414	0	0	77.5862		PHA	MCE
PHA7.30	5.95238	0	3.57143	2.38095	0	5.95238	0	3.57143	78.5714		PHA	MCE
FFS-12A	0	3.75587	15.493	30.0469	0.469484	2.34742	13.1455	0	34.7418		FFS	Shallow
FFS-12B	0.314465	2.83019	11.0063	60.3774	0	0	4.40252	0	21.0692		FFS	Shallow
FFS-12C	0	5.55556	27.7778	11.1111	1.85185	0	11.1111	0	42.5926		FFS	Shallow
FFS228A	0.689655	2.06897	55.8621	32.4138	0	0.689655	0	0.689655	7.58621		FFS	Shallow
FFS228B	3.07692	1.53846	47.6923	25.641	0	0	1.53846	1.02564	19.4872		FFS	Shallow
FFS229A	0	1.14943	18.3908	56.3218	0	0	0	0	24.1379		FFS	Shallow
FFS229B	0	1.13636	17.0455	65.9091	0	0	0	0	15.9091		FFS	Shallow
FFS232A	0.675676	6.08108	42.5676	33.7838	0	0	10.8108	2.02703	4.05405		FFS	Shallow
FFS232B	1.28205	2.5641	65.3846	16.6667	0	0	0	1.28205	12.8205		FFS	Shallow
FFS234A	1.25	3.75	0	91.25	0	0	0	0	3.75		FFS	Shallow
FFS234B	0	0.862069	41.3793	57.7586	0	0	0	0	0		FFS	Shallow
FFS235A	1.57068	10.4712	18.8482	24.6073	0	0	0	0	44.5026		FFS	Shallow
FFS235B	2.05479	4.10959	22.6027	28.0822	0.684932	0	0	1.36986	41.0959		FFS	Shallow
FFS241A	0	0	5.76923	90.3846	0	0	0	0	3.84615		FFS	Shallow
FFS241B	7.27273	0	61.8182	27.2727	0	1.81818	0	0	1.81818		FFS	Shallow
FFS25A	0	1.31579	63.1579	26.3158	0	0	0	0	9.21053		FFS	Shallow
FFS25B	0.655738	2.95082	29.5082	16.0656	0	0.655738	3.27869	0	46.8852		FFS	Shallow
FFS25C	0	0	2.32558	62.7907	0	0	0	0	34.8837		FFS	Shallow
FFS29A	3.72671	9.31677	16.7702	33.5404	0	0	0	0.621118	36.0248		FFS	Shallow
FFS29C	0	4.31472	14.2132	20.3046	1.01523	0	0	0	60.1523		FFS	Shallow
FFS34A	0	0	17.6471	35.2941	0	0	0	0	47.0588		FFS	Shallow
FFS34B	0	0.943396	17.9245	42.4528	0	0	0	0	38.6792		FFS	Shallow
FFS34C	0	0	10.6667	42.6667	0	0	0	0	46.6667		FFS	Shallow
FFSH6A	0	1	3	34	0	0	0	0	62		FFS	Shallow
FFSH6B	0.943396	0.943396	16.9811	27.3585	0	0	0	0	53.7736		FFS	Shallow
FFSH6C	0	1.36054	6.12245	4.08163	0	0	0	0	88.4354		FFS	Shallow
FFSR46A	2.32558	6.97674	67.4419	11.6279	0	0	0	0	11.6279		FFS	Shallow
FFSR46B	0	0	60.6557	17.2131	0	0	0	0	22.1311		FFS	Shallow
FFSR46C	0.699301	0.699301	68.5315	17.4825	0	0	0	0	12.5874		FFS	Shallow
NIH01A	0.862069	3.01724	34.9138	23.7069	0	0.431034	0	0	37.069		NIH	Shallow
NIH01B	0.537634	5.37634	23.1183	19.3548	0	0.537634	0	1.07527	50		NIH	Shallow
NIH01C	0	6.47059	22.3529	28.2353	0	0	0	0.588235	42.3529		NIH	Shallow
NIH02A	0.217865	0.43573	82.5708	5.66449	0	0.653595	0	0	10.4575		NIH	Shallow
NIH02B	0.606061	2.42424	43.6364	36.9697	0	4.24242	0	2.42424	9.69697		NIH	Shallow
NIH02C	0	0.104603	93.5146	3.87029	0	0.209205	0	0	2.30126		NIH	Shallow
KUR-02A	0.423729	35.1695	1.69492	36.8644	0	0	0	0	25.8475		KUR	Shallow
KUR-02B	0	0	42.8571	50	0	0	0	0	7.14286		KUR	Shallow
KUR-02C	0	1.45985	0.729927	94.8905	0	1.45985	0	0	1.45985		KUR	Shallow
KUR-102A	0	4.86726	31.4159	49.115	0	0	0	0	14.6018		KUR	Shallow
KUR-102B	1.44928	0	23.1884	8.69565	0	1.44928	0	2.89855	62.3188		KUR	Shallow
KUR-103A	0.46729	3.27103	31.3084	38.785	0	0.934579	0	0.46729	24.7664		KUR	Shallow
KUR-103B	0	5.17241	35.3448	21.5517	0	0.862069	0	0	37.069		KUR	Shallow
KUR-104A	0	0	25.2747	21.978	0	0	0	2.1978	50.5495		KUR	Shallow
KUR-104B	70.4225	3.16901	0.704225	21.1268	0	0	0	0	4.57746		KUR	Shallow
KUR-105A	0	2.43902	11.1498	36.9338	0	0	0	0	49.4774		KUR	Shallow
KUR-105B	0	0	31.4815	24.0741	0	0	0	3.7037	40.7407		KUR	Shallow
KUR-106A	0	0	19.2857	52.1429	0	0	0	0	28.5714		KUR	Shallow
KUR-106B	0	0	77.027	12.1622	1.35135	0	0	1.35135	8.10811		KUR	Shallow
KUR-12A	0	12.8655	18.7135	40.3509	0	0	0	0	28.0702		KUR	Shallow
KUR-12B	0	0	31.8182	20.4545	0	0	0	0	47.7273		KUR	Shallow
KUR-12C	0	0	7.14286	21.4286	0	0	0	0	71.4286		KUR	Shallow
KUR-147A	0.209644	5.66038	49.0566	20.3354	0.209644	0	0	1.04822	23.4801		KUR	Shallow
KUR-147B	0	0	25	25	0	0	0	0	50		KUR	Shallow
KUR-148A	0	13.5965	33.7719	45.614	0	0	0	1.31579	5.70175		KUR	Shallow
KUR-149A	0	26	36	33	0	0	0	2	3		KUR	Shallow
KUR-149B	0	0	12.9412	87.0588	0	0	0	0	0		KUR	Shallow
KUR-301A	0.471698	16.0377	30.1887	15.566	0	0	0	0.943396	36.7925		KUR	Shallow
KUR-301B	0	0	1.63934	98.3607	0	0	0	0	0		KUR	Shallow
KUR-379A	0.260417	5.46875	20.0521	32.5521	0	0	0	0.78125	40.8854		KUR	Shallow
KUR-379B	0	0	0	75	0	0	0	25	0		KUR	Shallow
KUR-R33A	0	14.359	40.2564	37.4359	0	0.512821	0	0.25641	7.17949		KUR	Shallow
KUR-R33B	0	0	43.75	37.5	0	18.75	0	0	0		KUR	Shallow
KUR-R33C	32.3529	0	2.94118	20.5882	0	0	0	5.88235	38.2353		KUR	Shallow
MID-02A	0	0	3.75	93.75	0	0	0	2.5	0		MID	Shallow
MID-02B	3.22581	12.9032	22.5806	14.5161	1.6129	1.6129	0	3.22581	40.3226		MID	Shallow
MID-02C	0	0	8.10811	91.8919	0	0	0	0	0		MID	Shallow
MID-107A	0	0	19.6319	22.0859	0	0	0	0	58.2822		MID	Shallow
MID-107B	0	0	55.0725	30.4348	0	0	0	4.34783	10.1449		MID	Shallow
MID-109A	0	26.506	6.0241	63.8554	0	0	0	0	3.61446		MID	Shallow
MID-109B	1	0	24	57	0	0	0	3	15		MID	Shallow
MID-112A	0	0	19.8847	29.8271	0	0	0	0.576369	49.7118		MID	Shallow
MID-112B	0	0	20	40	0	0	0	20	20		MID	Shallow
MID-164A	0	11.1842	7.89474	40.7895	0	0	0	3.94737	36.1842		MID	Shallow
MID-164B	2.38095	0	11.9048	83.3333	0	2.38095	0	0	0		MID	Shallow
MID-H10A	0	0.738916	42.1182	9.35961	0	0	0	0	47.7833		MID	Shallow
MID-H10B	2.22222	0	60	33.3333	0	0	0	4.44444	0		MID	Shallow
MID-R3A	0.16835	0	14.2256	9.84848	0	0.3367	0	0.3367	75.0842		MID	Shallow
MID-R3B	0	0	0	41.6667	0	4.16667	0	0	54.1667		MID	Shallow
MID-R3C	0	0	36	40	0	0	0	20	4		MID	Shallow
MID-R7A	0.455927	0	23.1003	23.4043	0	0	0	0	53.0395		MID	Shallow
MID-R7B	4.41176	0	11.7647	22.0588	0	0	0	1.47059	60.2941		MID	Shallow
MID-R7C	0	0	37.5	12.5	0	0	0	12.5	37.5		MID	Shallow
PHR-115A	3.40909	0	69.3182	22.7273	0	0	0	0	4.54545		PHA	Shallow
PHR-115B	0	0	57.8947	21.0526	0	10.5263	0	0	10.5263		PHA	Shallow
PHR-116A	1.06383	0	89.8936	6.91489	0	0.531915	0	0	1.59574		PHA	Shallow
PHR-116B	0	0	5	80	0	0	0	0	15		PHA	Shallow
PHR-117A	0	1.20482	50.6024	34.9398	0	0	0	0	13.253		PHA	Shallow
PHR-117B	0	0	26.6667	13.3333	0	0	0	0	60		PHA	Shallow
PHR-118A	0	0	1.17647	18.8235	0	0	0	0	80		PHA	Shallow
PHR-118B	2.64901	0	11.2583	31.7881	0	0	0	0	54.3046		PHA	Shallow
PHR-175B	5	0	63.3333	26.6667	0	0	0	0	5		PHA	Shallow
PHR-176A	0	0.757576	37.8788	42.4242	0	0	0	0	18.9394		PHA	Shallow
PHR-176B	16.6667	0	16.6667	50	0	0	0	16.6667	0		PHA	Shallow
PHR-177A	0	4.09836	8.74317	69.9454	0	0	0	0.273224	16.9399		PHA	Shallow
PHR-177B	0	0	27.2727	2.27273	2.27273	0	0	0	68.1818		PHA	Shallow
PHR-179A	0.628931	0	79.8742	16.9811	0	1.57233	0	0	0.943396		PHA	Shallow
PHR-179B	8.33333	0	50	16.6667	0	0	0	8.33333	16.6667		PHA	Shallow
PHR-201A	2.1978	0	62.6374	10.989	0	3.2967	0	0	20.8791		PHA	Shallow
PHR-201B	0	0	0	100	0	0	0	0	0		PHA	Shallow
PHR-213A	2.58303	0	13.2841	23.2472	0	0	0	0	60.8856		PHA	Shallow
PHR-213B	0	1.53846	13.8462	78.4615	1.53846	0	0	4.61538	0		PHA	Shallow
PHR-261A	0	0	17.5676	48.1982	0	0	0	0	34.2342		PHA	Shallow
PHR-261B	0	11.1111	33.3333	33.3333	0	11.1111	0	11.1111	0		PHA	Shallow
PHR-301A	0	0	54.0984	23.4973	0	2.73224	0	0	19.6721		PHA	Shallow
PHR-301B	52.9412	0	5.88235	17.6471	5.88235	0	0	5.88235	11.7647		PHA	Shallow
PHR-328A	0.694444	0.694444	52.7778	21.5278	0	0	0	1.38889	22.9167		PHA	Shallow
PHR-328B	0	0	0	100	0	0	0	0	0		PHA	Shallow
PHR-354A	0	0	28.8889	40	0	2.22222	0	6.66667	22.2222		PHA	Shallow
PHR-354B	0	0	17.6471	76.4706	0	5.88235	0	0	0		PHA	Shallow
PHR-373A	6.34921	0	1.5873	92.0635	0	0	0	0	0		PHA	Shallow
PHR-373B	0	0	4.54545	16.6667	0	0	0	0	78.7879		PHA	Shallow
PHR-373C	0	0	27.5862	10.3448	0	0	0	0	62.069		PHA	Shallow
PHR-402A	0.733496	2.20049	10.0244	15.8924	0	0.366748	0	0	70.7824		PHA	Shallow
PHR-402B	4.16667	0	62.5	25	0	0	0	8.33333	0		PHA	Shallow
PHR-402C	6.06061	0	60.6061	24.2424	0	0	0	9.09091	0		PHA	Shallow
PHR-448A	0.920245	0	19.0184	27.9141	0	0	0	0.613497	51.5337		PHA	Shallow
PHR-448B	0	0	40	53.3333	0	0	0	0	6.66667		PHA	Shallow
PHR-448C	0	0	10.4167	39.5833	0	2.08333	0	0	47.9167		PHA	Shallow
PHR-492A	0.78125	0	65.1042	14.5833	0	0	0	0.260417	19.2708		PHA	Shallow
PHR-492B	4.34783	0	91.3043	4.34783	0	0	0	0	0		PHA	Shallow
PHR-492C	0	0	40	30	0	10	0	20	0		PHA	Shallow
PHR-525A	0	0	24.5902	75.4098	0	0	0	0	0		PHA	Shallow
PHR-525B	0	8.06452	4.83871	3.22581	0	0	0	0	83.871		PHA	Shallow
PHR-525C	0	0	2.22222	95.5556	0	0	0	0	2.22222		PHA	Shallow
PHR-553A	0.235294	0	14.3529	15.7647	0	0.470588	0	0	69.1765		PHA	Shallow
PHR-553B	0	0	52.1739	28.2609	0	0	0	0	19.5652		PHA	Shallow
PHR-553C	0	0	22.2222	55.5556	0	0	0	11.1111	11.1111		PHA	Shallow

## Sheet: TemperatureDepthDataset
DatasetID	StartSampleID	EndSampleID	DatasetName	Device	FileName	Mooring	DeploymentDate	Latitude	Longitude	Depth	Comment
1	836	51834	John STR 83.5m	Seabird 39 T & P logger	STR39396251965_20090726.asc	John	2008-08-05	20.7781	-156.674	84
2	52230	77705	John Tidbit 73.2m	Hobo Tidbit		John	2008-08-05	20.7781	-156.674	73
3	77827	103285	John Tidbit 63.6m	Hobo Tidbit		John	2008-08-05	20.7781	-156.674	64
4	103638	129130	John Tidbit 53.3m	Hobo Tidbit		John	2008-08-05	20.7781	-156.674	53
5	130243	180915	Frank STR 123.5m	Seabird 39 T & P logger	STR39396251964_20090725.asc	Frank	2008-08-07	20.7716	-156.671	123
6	207320	232652	Frank Tidbit 112.4m	Hobo Tidbit		Frank	2008-08-07	20.7716	-156.671	112
7	233260	258595	Frank Tidbit 102.8m	Hobo Tidbit		Frank	2008-08-07	20.7716	-156.671	102
8	259200	284533	Tele 1 83.4m	Hobo Tidbit		Tele 1	2008-08-07	20.7732	-156.67	83	Slipped downslope in March.
9	285146	310682	Tele 2 61.4m	Hobo Tidbit		Tele 2	2008-08-07	20.8072	-156.685	61
10	311211	336554	Frank Tidbit 92.8m	Hobo Tidbit		Frank	2008-08-07	20.7716	-156.671	93

## Sheet: TemperatureDepthData
ID	DatasetID	TimeStamp	Temperature	Depth
1	1	2008-08-01	18.4128	0
2	1	2008-08-01 00:10:00	18.3647	0
3	1	2008-08-01 00:20:00	18.2289	0
4	1	2008-08-01 00:30:00	18.1678	0
5	1	2008-08-01 00:40:00	18.0275	0.009
6	1	2008-08-01 00:50:00	18.0759	0.009
7	1	2008-08-01 01:00:00	17.9843	0.009
8	1	2008-08-01 01:10:00	17.9071	0.009
9	1	2008-08-01 01:20:00	17.8387	0.009
10	1	2008-08-01 01:30:00	17.8244	0.009
11	1	2008-08-01 01:40:00	17.9082	0.009
12	1	2008-08-01 01:50:00	17.7805	0
13	1	2008-08-01 02:00:00	17.6767	0
14	1	2008-08-01 02:10:00	17.6113	0.009
15	1	2008-08-01 02:20:00	17.5453	0.009
16	1	2008-08-01 02:30:00	17.5363	0.009
17	1	2008-08-01 02:40:00	17.4161	0
18	1	2008-08-01 02:50:00	17.4003	0.009
19	1	2008-08-01 03:00:00	17.347	0
20	1	2008-08-01 03:10:00	17.2803	0.009
21	1	2008-08-01 03:20:00	17.2558	0
22	1	2008-08-01 03:30:00	17.268	0.009
23	1	2008-08-01 03:40:00	17.3463	0.009
24	1	2008-08-01 03:50:00	17.3395	0.009
25	1	2008-08-01 04:00:00	17.3662	0.009
26	1	2008-08-01 04:10:00	17.3535	0.009
27	1	2008-08-01 04:20:00	17.2758	0.009
28	1	2008-08-01 04:30:00	17.1664	0.009
29	1	2008-08-01 04:40:00	17.1068	0.009
30	1	2008-08-01 04:50:00	17.0239	0.009
31	1	2008-08-01 05:00:00	16.9457	0.009
32	1	2008-08-01 05:10:00	16.9756	0.009
33	1	2008-08-01 05:20:00	16.9512	0.009
34	1	2008-08-01 05:30:00	16.9417	0.009
35	1	2008-08-01 05:40:00	16.9034	0.009
36	1	2008-08-01 05:50:00	16.8765	0.009
37	1	2008-08-01 06:00:00	16.8281	0.017
38	1	2008-08-01 06:10:00	16.7967	0.017
39	1	2008-08-01 06:20:00	16.7713	0.017
40	1	2008-08-01 06:30:00	16.7008	0.017
41	1	2008-08-01 06:40:00	16.6586	0.017
42	1	2008-08-01 06:50:00	16.6085	0.017
43	1	2008-08-01 07:00:00	16.5366	0.017
44	1	2008-08-01 07:10:00	16.5211	0.017
45	1	2008-08-01 07:20:00	16.4618	0.017
46	1	2008-08-01 07:30:00	16.417	0.017
47	1	2008-08-01 07:40:00	16.3358	0.017
48	1	2008-08-01 07:50:00	16.2822	0.025
49	1	2008-08-01 08:00:00	16.2599	0.025
50	1	2008-08-01 08:10:00	16.1763	0.025
51	1	2008-08-01 08:20:00	16.1638	0.025
52	1	2008-08-01 08:30:00	16.1238	0.025
53	1	2008-08-01 08:40:00	16.0712	0.025
54	1	2008-08-01 08:50:00	18.4328	0.033
55	1	2008-08-01 09:00:00	16.8192	0.025
56	1	2008-08-01 09:10:00	16.511	0.025
57	1	2008-08-01 09:20:00	16.3315	0.025
58	1	2008-08-01 09:30:00	16.249	0.017
59	1	2008-08-01 09:40:00	16.1411	0.025
60	1	2008-08-01 09:50:00	16.0952	0.017
61	1	2008-08-01 10:00:00	17.734	0.025
62	1	2008-08-01 10:10:00	16.9741	0.025
63	1	2008-08-01 10:20:00	16.454	0.017
64	1	2008-08-01 10:30:00	16.2549	0.017
65	1	2008-08-01 10:40:00	16.0979	0.017
66	1	2008-08-01 10:50:00	15.9805	0.017
67	1	2008-08-01 11:00:00	18.2879	0.017
68	1	2008-08-01 11:10:00	16.6627	0.017
69	1	2008-08-01 11:20:00	16.2922	0.017
70	1	2008-08-01 11:30:00	16.1305	0.017
71	1	2008-08-01 11:40:00	15.9977	0.009
72	1	2008-08-01 11:50:00	16.7416	0.009
73	1	2008-08-01 12:00:00	17.4045	0.017
74	1	2008-08-01 12:10:00	16.4221	0.009
75	1	2008-08-01 12:20:00	16.1955	0.009
76	1	2008-08-01 12:30:00	16.0426	0.009
77	1	2008-08-01 12:40:00	16.1071	0.009
78	1	2008-08-01 12:50:00	17.8386	0.017
79	1	2008-08-01 13:00:00	16.486	0.009
80	1	2008-08-01 13:10:00	16.2119	0.009
81	1	2008-08-01 13:20:00	16.054	0
82	1	2008-08-01 13:30:00	16.5006	0
83	1	2008-08-01 13:40:00	17.4675	0.009
84	1	2008-08-01 13:50:00	16.3713	0
85	1	2008-08-01 14:00:00	16.0832	0
86	1	2008-08-01 14:10:00	15.963	0
87	1	2008-08-01 14:20:00	17.4893	0.009
88	1	2008-08-01 14:30:00	16.927	0.009
89	1	2008-08-01 14:40:00	16.2881	0.009
90	1	2008-08-01 14:50:00	16.0406	0
91	1	2008-08-01 15:00:00	15.9682	0
92	1	2008-08-01 15:10:00	17.908	0.009
93	1	2008-08-01 15:20:00	16.4106	0.009
94	1	2008-08-01 15:30:00	16.1008	0.009
95	1	2008-08-01 15:40:00	15.9414	0
96	1	2008-08-01 15:50:00	18.0046	0.009
97	1	2008-08-01 16:00:00	16.585	0.009
98	1	2008-08-01 16:10:00	16.0963	0.009
99	1	2008-08-01 16:20:00	15.8506	0.009
100	1	2008-08-01 16:30:00	18.0593	0.017
101	1	2008-08-01 16:40:00	16.5693	0.009
102	1	2008-08-01 16:50:00	16.0872	0.009
103	1	2008-08-01 17:00:00	15.8633	0.009
104	1	2008-08-01 17:10:00	18.1874	0.017
105	1	2008-08-01 17:20:00	16.469	0.017
106	1	2008-08-01 17:30:00	16.071	0.009
107	1	2008-08-01 17:40:00	16.9784	0.017
108	1	2008-08-01 17:50:00	17.2204	0.017
109	1	2008-08-01 18:00:00	16.3329	0.017
110	1	2008-08-01 18:10:00	16.0702	0.017
111	1	2008-08-01 18:20:00	17.0971	0.017
112	1	2008-08-01 18:30:00	17.1259	0.025
113	1	2008-08-01 18:40:00	16.3983	0.017
114	1	2008-08-01 18:50:00	16.4291	0.017
115	1	2008-08-01 19:00:00	17.6439	0.025
116	1	2008-08-01 19:10:00	17.2666	0.017
117	1	2008-08-01 19:20:00	16.8463	0.017
118	1	2008-08-01 19:30:00	16.7527	0.025
119	1	2008-08-01 19:40:00	16.5998	0.017
120	1	2008-08-01 19:50:00	16.503	0.017
121	1	2008-08-01 20:00:00	16.6411	0.017
122	1	2008-08-01 20:10:00	16.5506	0.025
123	1	2008-08-01 20:20:00	16.5617	0.017
124	1	2008-08-01 20:30:00	16.4928	0.017
125	1	2008-08-01 20:40:00	17.0054	0.017
126	1	2008-08-01 20:50:00	17.5977	0.025
127	1	2008-08-01 21:00:00	16.9976	0.025
128	1	2008-08-01 21:10:00	16.8767	0.017
129	1	2008-08-01 21:20:00	16.8451	0.017
130	1	2008-08-01 21:30:00	16.8579	0.017
131	1	2008-08-01 21:40:00	16.9106	0.017
132	1	2008-08-01 21:50:00	16.8968	0.017
133	1	2008-08-01 22:00:00	16.9136	0.017
134	1	2008-08-01 22:10:00	16.9991	0.017
135	1	2008-08-01 22:20:00	17.1598	0.017
136	1	2008-08-01 22:30:00	17.2531	0.017
137	1	2008-08-01 22:40:00	17.2087	0.017
138	1	2008-08-01 22:50:00	17.2161	0.009
139	1	2008-08-01 23:00:00	17.214	0.009
140	1	2008-08-01 23:10:00	17.2389	0.009
141	1	2008-08-01 23:20:00	17.2239	0.009
142	1	2008-08-01 23:30:00	17.2552	0.009
143	1	2008-08-01 23:40:00	17.2959	0.009
144	1	2008-08-01 23:50:00	17.2952	0.009
145	1	2008-08-02	17.3268	0.009
146	1	2008-08-02 00:10:00	17.3342	0.009
147	1	2008-08-02 00:20:00	17.4157	0.009
148	1	2008-08-02 00:30:00	17.4929	0
149	1	2008-08-02 00:40:00	17.6884	0
150	1	2008-08-02 00:50:00	17.8797	0
151	1	2008-08-02 01:00:00	17.9544	0
152	1	2008-08-02 01:10:00	17.9478	0
153	1	2008-08-02 01:20:00	17.9605	0
154	1	2008-08-02 01:30:00	17.9525	0
155	1	2008-08-02 01:40:00	17.9377	0
156	1	2008-08-02 01:50:00	17.9326	0
157	1	2008-08-02 02:00:00	18.0068	0
158	1	2008-08-02 02:10:00	17.9941	0
159	1	2008-08-02 02:20:00	18.1779	0
160	1	2008-08-02 02:30:00	18.1862	0
161	1	2008-08-02 02:40:00	18.106	0
162	1	2008-08-02 02:50:00	18.0706	-0.008
163	1	2008-08-02 03:00:00	18.0958	0
164	1	2008-08-02 03:10:00	18.0598	0
165	1	2008-08-02 03:20:00	18.002	-0.008
166	1	2008-08-02 03:30:00	18.064	-0.008
167	1	2008-08-02 03:40:00	17.9646	-0.008
168	1	2008-08-02 03:50:00	17.9175	0
169	1	2008-08-02 04:00:00	17.8777	0
170	1	2008-08-02 04:10:00	17.7285	-0.008
171	1	2008-08-02 04:20:00	17.7663	0
172	1	2008-08-02 04:30:00	17.8695	-0.008
173	1	2008-08-02 04:40:00	17.943	-0.008
174	1	2008-08-02 04:50:00	17.7118	0
175	1	2008-08-02 05:00:00	17.5539	0
176	1	2008-08-02 05:10:00	17.4917	0
177	1	2008-08-02 05:20:00	17.4235	0
178	1	2008-08-02 05:30:00	17.3488	0
179	1	2008-08-02 05:40:00	17.2909	0
180	1	2008-08-02 05:50:00	17.2409	0
181	1	2008-08-02 06:00:00	17.1524	0
182	1	2008-08-02 06:10:00	17.1206	0
183	1	2008-08-02 06:20:00	17.1156	0
184	1	2008-08-02 06:30:00	17.0788	0.009
185	1	2008-08-02 06:40:00	17.0479	0.009
186	1	2008-08-02 06:50:00	16.9833	0
187	1	2008-08-02 07:00:00	16.9467	0.009
188	1	2008-08-02 07:10:00	16.8755	0
189	1	2008-08-02 07:20:00	16.8532	0.009
190	1	2008-08-02 07:30:00	16.8095	0
191	1	2008-08-02 07:40:00	16.7802	0.009
192	1	2008-08-02 07:50:00	16.7645	0.009
193	1	2008-08-02 08:00:00	16.719	0.009
194	1	2008-08-02 08:10:00	16.702	0.009
195	1	2008-08-02 08:20:00	16.6731	0.009
196	1	2008-08-02 08:30:00	16.6324	0.009
197	1	2008-08-02 08:40:00	16.6205	0.009
198	1	2008-08-02 08:50:00	16.5573	0.009
199	1	2008-08-02 09:00:00	16.5191	0.009
200	1	2008-08-02 09:10:00	16.5289	0.009
201	1	2008-08-02 09:20:00	16.4692	0.009
202	1	2008-08-02 09:30:00	16.4465	0.009
203	1	2008-08-02 09:40:00	16.4124	0.009
204	1	2008-08-02 09:50:00	16.3871	0
205	1	2008-08-02 10:00:00	16.3697	0.009
206	1	2008-08-02 10:10:00	16.3542	0.009
207	1	2008-08-02 10:20:00	16.3099	0.009
208	1	2008-08-02 10:30:00	18.651	0.009
209	1	2008-08-02 10:40:00	17.0871	0.009
210	1	2008-08-02 10:50:00	16.7057	0.009
211	1	2008-08-02 11:00:00	16.5739	0.009
212	1	2008-08-02 11:10:00	16.4651	0
213	1	2008-08-02 11:20:00	16.3939	0
214	1	2008-08-02 11:30:00	16.3376	0
215	1	2008-08-02 11:40:00	16.2555	0
216	1	2008-08-02 11:50:00	17.1975	0
217	1	2008-08-02 12:00:00	17.5798	0.009
218	1	2008-08-02 12:10:00	16.7426	0
219	1	2008-08-02 12:20:00	16.5378	0
220	1	2008-08-02 12:30:00	16.4133	-0.008
221	1	2008-08-02 12:40:00	16.3521	-0.008
222	1	2008-08-02 12:50:00	16.2296	-0.008
223	1	2008-08-02 13:00:00	17.0345	-0.008
224	1	2008-08-02 13:10:00	17.618	0
225	1	2008-08-02 13:20:00	16.6719	-0.008
226	1	2008-08-02 13:30:00	16.4399	-0.008
227	1	2008-08-02 13:40:00	16.2764	-0.008
228	1	2008-08-02 13:50:00	16.2094	-0.008
229	1	2008-08-02 14:00:00	16.1617	-0.008
230	1	2008-08-02 14:10:00	18.293	0
231	1	2008-08-02 14:20:00	16.8636	-0.008
232	1	2008-08-02 14:30:00	16.5415	-0.008
233	1	2008-08-02 14:40:00	16.279	-0.008
234	1	2008-08-02 14:50:00	16.1568	-0.008
235	1	2008-08-02 15:00:00	16.1359	-0.008
236	1	2008-08-02 15:10:00	18.4817	0
237	1	2008-08-02 15:20:00	16.8464	-0.008
238	1	2008-08-02 15:30:00	16.5484	-0.008
239	1	2008-08-02 15:40:00	16.4741	-0.008
240	1	2008-08-02 15:50:00	16.342	-0.008
241	1	2008-08-02 16:00:00	16.2336	-0.008
242	1	2008-08-02 16:10:00	16.9255	-0.008
243	1	2008-08-02 16:20:00	17.5175	0
244	1	2008-08-02 16:30:00	16.6229	0
245	1	2008-08-02 16:40:00	16.4173	0
246	1	2008-08-02 16:50:00	16.3922	0
247	1	2008-08-02 17:00:00	16.2535	0
248	1	2008-08-02 17:10:00	16.5599	0
249	1	2008-08-02 17:20:00	17.6455	0.009
250	1	2008-08-02 17:30:00	16.7901	0.009
251	1	2008-08-02 17:40:00	16.5933	0.009
252	1	2008-08-02 17:50:00	16.4461	0.009
253	1	2008-08-02 18:00:00	16.4936	0.009
254	1	2008-08-02 18:10:00	16.5533	0.009
255	1	2008-08-02 18:20:00	16.5901	0.009
256	1	2008-08-02 18:30:00	16.6232	0.009
257	1	2008-08-02 18:40:00	16.6284	0.009
258	1	2008-08-02 18:50:00	16.6821	0.009
259	1	2008-08-02 19:00:00	16.6987	0.009
260	1	2008-08-02 19:10:00	16.7955	0.017
261	1	2008-08-02 19:20:00	16.6546	0.009
262	1	2008-08-02 19:30:00	16.7928	0.017
263	1	2008-08-02 19:40:00	16.6084	0.009
264	1	2008-08-02 19:50:00	16.5688	0.009
265	1	2008-08-02 20:00:00	16.5838	0.017
266	1	2008-08-02 20:10:00	16.5753	0.009
267	1	2008-08-02 20:20:00	16.6168	0.009
268	1	2008-08-02 20:30:00	16.6299	0.009
269	1	2008-08-02 20:40:00	16.6768	0.009
270	1	2008-08-02 20:50:00	16.7238	0.009
271	1	2008-08-02 21:00:00	16.8099	0.017
272	1	2008-08-02 21:10:00	16.8047	0.009
273	1	2008-08-02 21:20:00	16.8539	0.009
274	1	2008-08-02 21:30:00	16.9124	0.009
275	1	2008-08-02 21:40:00	17.0681	0.017
276	1	2008-08-02 21:50:00	17.1154	0.009
277	1	2008-08-02 22:00:00	17.1453	0.009
278	1	2008-08-02 22:10:00	17.1868	0.009
279	1	2008-08-02 22:20:00	17.2541	0.009
280	1	2008-08-02 22:30:00	17.385	0.009
281	1	2008-08-02 22:40:00	17.412	0.009
282	1	2008-08-02 22:50:00	17.4394	0.009
283	1	2008-08-02 23:00:00	17.4832	0
284	1	2008-08-02 23:10:00	17.515	0
285	1	2008-08-02 23:20:00	17.5519	0.009
286	1	2008-08-02 23:30:00	17.5938	0
287	1	2008-08-02 23:40:00	17.635	0
288	1	2008-08-02 23:50:00	17.718	0
289	1	2008-08-03	17.7364	0
290	1	2008-08-03 00:10:00	17.7208	0
291	1	2008-08-03 00:20:00	17.7652	0
292	1	2008-08-03 00:30:00	17.8166	0
293	1	2008-08-03 00:40:00	17.7804	0
294	1	2008-08-03 00:50:00	17.7845	0
295	1	2008-08-03 01:00:00	17.8449	0
296	1	2008-08-03 01:10:00	17.8421	0
297	1	2008-08-03 01:20:00	17.8145	0
298	1	2008-08-03 01:30:00	17.8174	-0.008
299	1	2008-08-03 01:40:00	17.8305	0
300	1	2008-08-03 01:50:00	17.799	-0.008
301	1	2008-08-03 02:00:00	17.8097	-0.008
302	1	2008-08-03 02:10:00	17.8654	-0.008
303	1	2008-08-03 02:20:00	17.7903	-0.008
304	1	2008-08-03 02:30:00	17.8382	-0.008
305	1	2008-08-03 02:40:00	17.8589	-0.008
306	1	2008-08-03 02:50:00	17.7387	-0.008
307	1	2008-08-03 03:00:00	17.7145	-0.008
308	1	2008-08-03 03:10:00	17.6835	-0.008
309	1	2008-08-03 03:20:00	17.6843	-0.008
310	1	2008-08-03 03:30:00	17.8114	0
311	1	2008-08-03 03:40:00	17.8707	0
312	1	2008-08-03 03:50:00	17.9042	0
313	1	2008-08-03 04:00:00	17.7687	0
314	1	2008-08-03 04:10:00	17.7628	0
315	1	2008-08-03 04:20:00	17.726	0
316	1	2008-08-03 04:30:00	17.8055	0
317	1	2008-08-03 04:40:00	17.9335	0
318	1	2008-08-03 04:50:00	17.9021	0
319	1	2008-08-03 05:00:00	17.841	0
320	1	2008-08-03 05:10:00	17.7494	0
321	1	2008-08-03 05:20:00	17.7379	0.009
322	1	2008-08-03 05:30:00	17.7419	0
323	1	2008-08-03 05:40:00	17.5951	0.009
324	1	2008-08-03 05:50:00	17.5407	0.009
325	1	2008-08-03 06:00:00	17.478	0.009
326	1	2008-08-03 06:10:00	17.4304	0.009
327	1	2008-08-03 06:20:00	17.3678	0.009
328	1	2008-08-03 06:30:00	17.3825	0.009
329	1	2008-08-03 06:40:00	17.2497	0.009
330	1	2008-08-03 06:50:00	17.1734	0.009
331	1	2008-08-03 07:00:00	17.1332	0.009
332	1	2008-08-03 07:10:00	17.079	0.009
333	1	2008-08-03 07:20:00	17.0274	0.009
334	1	2008-08-03 07:30:00	16.9192	0.009
335	1	2008-08-03 07:40:00	16.9133	0.009
336	1	2008-08-03 07:50:00	16.8711	0.017
337	1	2008-08-03 08:00:00	16.8196	0.017
338	1	2008-08-03 08:10:00	16.9036	0.017
339	1	2008-08-03 08:20:00	16.772	0.009
340	1	2008-08-03 08:30:00	16.6919	0.009
341	1	2008-08-03 08:40:00	16.6662	0.009
342	1	2008-08-03 08:50:00	16.6325	0.009
343	1	2008-08-03 09:00:00	16.6202	0.009
344	1	2008-08-03 09:10:00	16.5681	0.009
345	1	2008-08-03 09:20:00	16.5683	0.009
346	1	2008-08-03 09:30:00	16.5384	0.009
347	1	2008-08-03 09:40:00	16.5374	0.009
348	1	2008-08-03 09:50:00	16.5222	0.009
349	1	2008-08-03 10:00:00	18.2566	0.017
350	1	2008-08-03 10:10:00	17.1	0.009
351	1	2008-08-03 10:20:00	16.8754	0.009
352	1	2008-08-03 10:30:00	16.7394	0.009
353	1	2008-08-03 10:40:00	16.6589	0
354	1	2008-08-03 10:50:00	16.5471	0
355	1	2008-08-03 11:00:00	16.512	0
356	1	2008-08-03 11:10:00	16.4626	0
357	1	2008-08-03 11:20:00	16.4129	0
358	1	2008-08-03 11:30:00	18.2658	0
359	1	2008-08-03 11:40:00	17.1888	0
360	1	2008-08-03 11:50:00	16.7386	-0.008
361	1	2008-08-03 12:00:00	16.5912	0
362	1	2008-08-03 12:10:00	16.4976	-0.008
363	1	2008-08-03 12:20:00	16.456	-0.008
364	1	2008-08-03 12:30:00	16.3763	-0.008
365	1	2008-08-03 12:40:00	18.2888	-0.008
366	1	2008-08-03 12:50:00	17.1747	-0.008
367	1	2008-08-03 13:00:00	16.7491	-0.008
368	1	2008-08-03 13:10:00	16.6207	-0.008
369	1	2008-08-03 13:20:00	16.5123	-0.008
370	1	2008-08-03 13:30:00	16.46	-0.016
371	1	2008-08-03 13:40:00	16.4279	-0.016
372	1	2008-08-03 13:50:00	18.5645	-0.008
373	1	2008-08-03 14:00:00	17.0933	-0.008
374	1	2008-08-03 14:10:00	16.7834	-0.008
375	1	2008-08-03 14:20:00	16.6247	-0.008
376	1	2008-08-03 14:30:00	16.5509	-0.008
377	1	2008-08-03 14:40:00	16.4774	-0.008
378	1	2008-08-03 14:50:00	16.4294	-0.008
379	1	2008-08-03 15:00:00	17.9649	-0.008
380	1	2008-08-03 15:10:00	17.3246	0
381	1	2008-08-03 15:20:00	16.819	0
382	1	2008-08-03 15:30:00	16.6275	0
383	1	2008-08-03 15:40:00	16.4695	-0.008
384	1	2008-08-03 15:50:00	16.3645	-0.008
385	1	2008-08-03 16:00:00	16.5938	0
386	1	2008-08-03 16:10:00	17.6917	0.009
387	1	2008-08-03 16:20:00	16.7005	0
388	1	2008-08-03 16:30:00	16.4756	0
389	1	2008-08-03 16:40:00	16.3394	0
390	1	2008-08-03 16:50:00	16.2248	0
391	1	2008-08-03 17:00:00	18.0887	0.009
392	1	2008-08-03 17:10:00	16.7238	0.009
393	1	2008-08-03 17:20:00	16.4616	0
394	1	2008-08-03 17:30:00	16.3334	0
395	1	2008-08-03 17:40:00	16.216	0
396	1	2008-08-03 17:50:00	18.3039	0.009
397	1	2008-08-03 18:00:00	16.8496	0
398	1	2008-08-03 18:10:00	16.5361	0
399	1	2008-08-03 18:20:00	16.4538	0
400	1	2008-08-03 18:30:00	16.4179	0
401	1	2008-08-03 18:40:00	16.382	0
402	1	2008-08-03 18:50:00	17.7404	0
403	1	2008-08-03 19:00:00	17.3282	0.009
404	1	2008-08-03 19:10:00	16.8439	0
405	1	2008-08-03 19:20:00	16.7086	0
406	1	2008-08-03 19:30:00	16.623	0
407	1	2008-08-03 19:40:00	16.6185	0
408	1	2008-08-03 19:50:00	15.7621	0
409	1	2008-08-03 20:00:00	16.7291	0
410	1	2008-08-03 20:10:00	16.882	0
411	1	2008-08-03 20:20:00	16.9021	0
412	1	2008-08-03 20:30:00	16.9401	0
413	1	2008-08-03 20:40:00	17.0128	0
414	1	2008-08-03 20:50:00	17.0858	0
415	1	2008-08-03 21:00:00	17.0117	0
416	1	2008-08-03 21:10:00	17.0423	0
417	1	2008-08-03 21:20:00	17.0318	0
418	1	2008-08-03 21:30:00	17.0766	-0.008
419	1	2008-08-03 21:40:00	17.1939	0
420	1	2008-08-03 21:50:00	17.5951	-0.008
421	1	2008-08-03 22:00:00	17.5869	0
422	1	2008-08-03 22:10:00	17.219	-0.008
423	1	2008-08-03 22:20:00	17.2043	-0.008
424	1	2008-08-03 22:30:00	17.2099	-0.008
425	1	2008-08-03 22:40:00	17.1477	-0.008
426	1	2008-08-03 22:50:00	17.2364	-0.008
427	1	2008-08-03 23:00:00	17.2095	-0.008
428	1	2008-08-03 23:10:00	17.2846	-0.008
429	1	2008-08-03 23:20:00	17.2959	-0.008
430	1	2008-08-03 23:30:00	17.2891	-0.008
431	1	2008-08-03 23:40:00	17.2813	-0.008
432	1	2008-08-03 23:50:00	17.3751	-0.008
433	1	2008-08-04	17.657	-0.008
434	1	2008-08-04 00:10:00	17.3188	-0.008
435	1	2008-08-04 00:20:00	17.1978	-0.008
436	1	2008-08-04 00:30:00	17.1438	-0.008
437	1	2008-08-04 00:40:00	17.1166	-0.008
438	1	2008-08-04 00:50:00	17.0693	-0.008
439	1	2008-08-04 01:00:00	17.1137	-0.008
440	1	2008-08-04 01:10:00	17.0958	-0.008
441	1	2008-08-04 01:20:00	17.0686	-0.008
442	1	2008-08-04 01:30:00	17.0723	-0.008
443	1	2008-08-04 01:40:00	17.0662	-0.016
444	1	2008-08-04 01:50:00	16.972	-0.008
445	1	2008-08-04 02:00:00	16.9728	-0.008
446	1	2008-08-04 02:10:00	16.9543	-0.016
447	1	2008-08-04 02:20:00	16.8755	-0.016
448	1	2008-08-04 02:30:00	16.9428	-0.016
449	1	2008-08-04 02:40:00	16.8564	-0.016
450	1	2008-08-04 02:50:00	16.8631	-0.008
451	1	2008-08-04 03:00:00	16.842	-0.008
452	1	2008-08-04 03:10:00	16.813	-0.008
453	1	2008-08-04 03:20:00	16.8007	-0.008
454	1	2008-08-04 03:30:00	16.8298	-0.008
455	1	2008-08-04 03:40:00	16.7748	-0.008
456	1	2008-08-04 03:50:00	16.7545	-0.008
457	1	2008-08-04 04:00:00	16.7073	-0.008
458	1	2008-08-04 04:10:00	16.6414	-0.008
459	1	2008-08-04 04:20:00	16.6955	-0.008
460	1	2008-08-04 04:30:00	16.686	-0.008
461	1	2008-08-04 04:40:00	16.6915	-0.008
462	1	2008-08-04 04:50:00	16.7028	-0.008
463	1	2008-08-04 05:00:00	16.5731	-0.008
464	1	2008-08-04 05:10:00	16.5388	-0.008
465	1	2008-08-04 05:20:00	16.4604	-0.008
466	1	2008-08-04 05:30:00	16.4007	-0.008
467	1	2008-08-04 05:40:00	16.3316	-0.008
468	1	2008-08-04 05:50:00	16.2774	-0.008
469	1	2008-08-04 06:00:00	16.2535	-0.008
470	1	2008-08-04 06:10:00	16.2267	0
471	1	2008-08-04 06:20:00	16.2039	0
472	1	2008-08-04 06:30:00	16.1905	0
473	1	2008-08-04 06:40:00	17.6564	0
474	1	2008-08-04 06:50:00	16.8585	0.009
475	1	2008-08-04 07:00:00	16.4973	0
476	1	2008-08-04 07:10:00	16.324	0
477	1	2008-08-04 07:20:00	16.2463	0
478	1	2008-08-04 07:30:00	16.1422	0
479	1	2008-08-04 07:40:00	16.1407	0
480	1	2008-08-04 07:50:00	17.4881	0.009
481	1	2008-08-04 08:00:00	16.9571	0.009
482	1	2008-08-04 08:10:00	16.4727	0.009
483	1	2008-08-04 08:20:00	16.3394	0.009
484	1	2008-08-04 08:30:00	16.2639	0
485	1	2008-08-04 08:40:00	16.179	0
486	1	2008-08-04 08:50:00	16.1283	0
487	1	2008-08-04 09:00:00	17.031	0
488	1	2008-08-04 09:10:00	16.9804	0.009
489	1	2008-08-04 09:20:00	16.3594	0
490	1	2008-08-04 09:30:00	16.1903	0
491	1	2008-08-04 09:40:00	16.11	0
492	1	2008-08-04 09:50:00	16.0196	0
493	1	2008-08-04 10:00:00	17.8282	0
494	1	2008-08-04 10:10:00	16.5505	0
495	1	2008-08-04 10:20:00	16.2581	0
496	1	2008-08-04 10:30:00	16.1128	-0.008
497	1	2008-08-04 10:40:00	16.0052	0
498	1	2008-08-04 10:50:00	15.9685	-0.008
499	1	2008-08-04 11:00:00	17.4902	0
500	1	2008-08-04 11:10:00	16.3774	-0.008
501	1	2008-08-04 11:20:00	16.1813	0
502	1	2008-08-04 11:30:00	16.0492	-0.008
503	1	2008-08-04 11:40:00	16.0158	-0.008
504	1	2008-08-04 11:50:00	17.1923	-0.008
505	1	2008-08-04 12:00:00	16.8032	-0.008
506	1	2008-08-04 12:10:00	16.2925	-0.008
507	1	2008-08-04 12:20:00	16.16	-0.016
508	1	2008-08-04 12:30:00	16.0628	-0.016
509	1	2008-08-04 12:40:00	15.9629	-0.016
510	1	2008-08-04 12:50:00	17.4998	-0.008
511	1	2008-08-04 13:00:00	16.4001	-0.016
512	1	2008-08-04 13:10:00	16.1877	-0.016
513	1	2008-08-04 13:20:00	16.0355	-0.016
514	1	2008-08-04 13:30:00	15.9319	-0.016
515	1	2008-08-04 13:40:00	17.6204	-0.008
516	1	2008-08-04 13:50:00	16.3942	-0.016
517	1	2008-08-04 14:00:00	16.144	-0.016
518	1	2008-08-04 14:10:00	16.0095	-0.016
519	1	2008-08-04 14:20:00	15.8972	-0.016
520	1	2008-08-04 14:30:00	17.5268	-0.008
521	1	2008-08-04 14:40:00	16.3026	-0.016
522	1	2008-08-04 14:50:00	16.0646	-0.016
523	1	2008-08-04 15:00:00	15.9615	-0.016
524	1	2008-08-04 15:10:00	16.3423	-0.016
525	1	2008-08-04 15:20:00	17.0896	-0.008
526	1	2008-08-04 15:30:00	16.2815	-0.016
527	1	2008-08-04 15:40:00	16.046	-0.016
528	1	2008-08-04 15:50:00	15.9273	-0.008
529	1	2008-08-04 16:00:00	17.0962	-0.008
530	1	2008-08-04 16:10:00	16.6981	-0.008
531	1	2008-08-04 16:20:00	16.143	-0.008
532	1	2008-08-04 16:30:00	15.9729	-0.008
533	1	2008-08-04 16:40:00	15.8607	-0.008
534	1	2008-08-04 16:50:00	17.757	0
535	1	2008-08-04 17:00:00	16.4221	0
536	1	2008-08-04 17:10:00	16.1673	-0.008
537	1	2008-08-04 17:20:00	16.0147	-0.008
538	1	2008-08-04 17:30:00	15.8961	-0.008
539	1	2008-08-04 17:40:00	17.0089	0
540	1	2008-08-04 17:50:00	16.7647	0
541	1	2008-08-04 18:00:00	16.2131	-0.008
542	1	2008-08-04 18:10:00	16.0682	-0.008
543	1	2008-08-04 18:20:00	15.992	-0.008
544	1	2008-08-04 18:30:00	15.9352	-0.008
545	1	2008-08-04 18:40:00	17.5641	0
546	1	2008-08-04 18:50:00	16.4407	0
547	1	2008-08-04 19:00:00	16.2601	0
548	1	2008-08-04 19:10:00	16.2396	0
549	1	2008-08-04 19:20:00	16.1881	0
550	1	2008-08-04 19:30:00	16.1492	0
551	1	2008-08-04 19:40:00	16.1258	0
552	1	2008-08-04 19:50:00	16.1578	0
553	1	2008-08-04 20:00:00	16.1546	0
554	1	2008-08-04 20:10:00	16.1949	0
555	1	2008-08-04 20:20:00	16.2272	0
556	1	2008-08-04 20:30:00	16.2633	0
557	1	2008-08-04 20:40:00	16.3229	0
558	1	2008-08-04 20:50:00	16.4871	0
559	1	2008-08-04 21:00:00	16.5558	0
560	1	2008-08-04 21:10:00	16.6553	0
561	1	2008-08-04 21:20:00	16.6758	-0.008
562	1	2008-08-04 21:30:00	16.7116	-0.008
563	1	2008-08-04 21:40:00	16.7527	-0.008
564	1	2008-08-04 21:50:00	16.7943	-0.008
565	1	2008-08-04 22:00:00	16.9672	-0.008
566	1	2008-08-04 22:10:00	17.0139	-0.016
567	1	2008-08-04 22:20:00	17.0197	-0.008
568	1	2008-08-04 22:30:00	17.1003	-0.016
569	1	2008-08-04 22:40:00	17.0757	-0.016
570	1	2008-08-04 22:50:00	17.1042	-0.016
571	1	2008-08-04 23:00:00	17.1688	-0.016
572	1	2008-08-04 23:10:00	17.1845	-0.016
573	1	2008-08-04 23:20:00	17.2234	-0.016
574	1	2008-08-04 23:30:00	17.2694	-0.016
575	1	2008-08-04 23:40:00	17.3266	-0.016
576	1	2008-08-04 23:50:00	17.3607	-0.016
577	1	2008-08-05	17.4279	-0.016
578	1	2008-08-05 00:10:00	17.4231	-0.016
579	1	2008-08-05 00:20:00	17.4387	-0.016
580	1	2008-08-05 00:30:00	17.4882	-0.024
581	1	2008-08-05 00:40:00	17.5227	-0.024
582	1	2008-08-05 00:50:00	17.5891	-0.024
583	1	2008-08-05 01:00:00	17.6241	-0.024
584	1	2008-08-05 01:10:00	17.6111	-0.024
585	1	2008-08-05 01:20:00	17.7211	-0.024
586	1	2008-08-05 01:30:00	17.7375	-0.024
587	1	2008-08-05 01:40:00	17.7866	-0.024
588	1	2008-08-05 01:50:00	17.9714	-0.032
589	1	2008-08-05 02:00:00	17.8807	-0.032
590	1	2008-08-05 02:10:00	18.1263	-0.032
591	1	2008-08-05 02:20:00	17.9452	-0.032
592	1	2008-08-05 02:30:00	18.0056	-0.032
593	1	2008-08-05 02:40:00	18.0367	-0.032
594	1	2008-08-05 02:50:00	18.033	-0.032
595	1	2008-08-05 03:00:00	17.9671	-0.032
596	1	2008-08-05 03:10:00	17.9545	-0.032
597	1	2008-08-05 03:20:00	17.9361	-0.032
598	1	2008-08-05 03:30:00	17.9618	-0.032
599	1	2008-08-05 03:40:00	17.9178	-0.032
600	1	2008-08-05 03:50:00	18.0512	-0.032
601	1	2008-08-05 04:00:00	18.0874	-0.032
602	1	2008-08-05 04:10:00	18.1142	-0.032
603	1	2008-08-05 04:20:00	18.0811	-0.032
604	1	2008-08-05 04:30:00	18.0962	-0.032
605	1	2008-08-05 04:40:00	18.0234	-0.032
606	1	2008-08-05 04:50:00	17.9231	-0.032
607	1	2008-08-05 05:00:00	17.8322	-0.032
608	1	2008-08-05 05:10:00	17.731	-0.024
609	1	2008-08-05 05:20:00	17.7006	-0.024
610	1	2008-08-05 05:30:00	17.6012	-0.024
611	1	2008-08-05 05:40:00	17.5631	-0.024
612	1	2008-08-05 05:50:00	17.4781	-0.024
613	1	2008-08-05 06:00:00	17.4211	-0.024
614	1	2008-08-05 06:10:00	17.3459	-0.024
615	1	2008-08-05 06:20:00	17.3054	-0.016
616	1	2008-08-05 06:30:00	17.1973	-0.024
617	1	2008-08-05 06:40:00	17.0823	-0.024
618	1	2008-08-05 06:50:00	17.0988	-0.024
619	1	2008-08-05 07:00:00	17.0387	-0.024
620	1	2008-08-05 07:10:00	16.9581	-0.016
621	1	2008-08-05 07:20:00	16.8562	-0.016
622	1	2008-08-05 07:30:00	16.7886	-0.016
623	1	2008-08-05 07:40:00	16.7411	-0.016
624	1	2008-08-05 07:50:00	16.6723	-0.008
625	1	2008-08-05 08:00:00	16.569	-0.008
626	1	2008-08-05 08:10:00	16.4739	-0.008
627	1	2008-08-05 08:20:00	16.4466	-0.008
628	1	2008-08-05 08:30:00	16.3836	-0.008
629	1	2008-08-05 08:40:00	16.2741	-0.008
630	1	2008-08-05 08:50:00	16.3004	-0.008
631	1	2008-08-05 09:00:00	16.2661	-0.008
632	1	2008-08-05 09:10:00	16.2186	-0.008
633	1	2008-08-05 09:20:00	16.2057	-0.008
634	1	2008-08-05 09:30:00	16.4414	-0.008
635	1	2008-08-05 09:40:00	17.4413	0
636	1	2008-08-05 09:50:00	16.5797	-0.008
637	1	2008-08-05 10:00:00	16.3688	-0.008
638	1	2008-08-05 10:10:00	16.2108	-0.008
639	1	2008-08-05 10:20:00	16.2121	-0.008
640	1	2008-08-05 10:30:00	16.1446	-0.016
641	1	2008-08-05 10:40:00	16.081	-0.008
642	1	2008-08-05 10:50:00	17.7993	-0.008
643	1	2008-08-05 11:00:00	16.5231	-0.008
644	1	2008-08-05 11:10:00	16.3311	-0.008
645	1	2008-08-05 11:20:00	16.2308	-0.008
646	1	2008-08-05 11:30:00	16.1117	-0.008
647	1	2008-08-05 11:40:00	16.0314	-0.008
648	1	2008-08-05 11:50:00	17.6662	-0.008
649	1	2008-08-05 12:00:00	16.6332	-0.008
650	1	2008-08-05 12:10:00	16.3017	-0.008
651	1	2008-08-05 12:20:00	16.1858	-0.016
652	1	2008-08-05 12:30:00	16.1992	-0.016
653	1	2008-08-05 12:40:00	16.1494	-0.016
654	1	2008-08-05 12:50:00	17.4893	-0.016
655	1	2008-08-05 13:00:00	16.8587	-0.008
656	1	2008-08-05 13:10:00	16.4641	-0.016
657	1	2008-08-05 13:20:00	16.3553	-0.016
658	1	2008-08-05 13:30:00	16.2166	-0.016
659	1	2008-08-05 13:40:00	16.1594	-0.016
660	1	2008-08-05 13:50:00	16.1001	-0.008
661	1	2008-08-05 14:00:00	17.588	-0.008
662	1	2008-08-05 14:10:00	16.7245	-0.008
663	1	2008-08-05 14:20:00	16.3401	-0.008
664	1	2008-08-05 14:30:00	16.1897	-0.016
665	1	2008-08-05 14:40:00	16.0666	-0.008
666	1	2008-08-05 14:50:00	16.2786	-0.016
667	1	2008-08-05 15:00:00	17.401	-0.008
668	1	2008-08-05 15:10:00	16.4748	-0.008
669	1	2008-08-05 15:20:00	16.3013	-0.008
670	1	2008-08-05 15:30:00	16.1946	-0.008
671	1	2008-08-05 15:40:00	16.0844	-0.008
672	1	2008-08-05 15:50:00	16.9393	-0.008
673	1	2008-08-05 16:00:00	17.0248	-0.008
674	1	2008-08-05 16:10:00	16.3936	-0.008
675	1	2008-08-05 16:20:00	16.1528	-0.008
676	1	2008-08-05 16:30:00	16.1422	-0.008
677	1	2008-08-05 16:40:00	16.161	-0.008
678	1	2008-08-05 16:50:00	17.4845	0
679	1	2008-08-05 17:00:00	16.4841	0
680	1	2008-08-05 17:10:00	16.2878	-0.008
681	1	2008-08-05 17:20:00	16.1803	0
682	1	2008-08-05 17:30:00	16.0985	0
683	1	2008-08-05 17:40:00	16.2414	0
684	1	2008-08-05 17:50:00	17.3134	0.009
685	1	2008-08-05 18:00:00	16.4958	0
686	1	2008-08-05 18:10:00	16.3223	0
687	1	2008-08-05 18:20:00	16.2733	0
688	1	2008-08-05 18:30:00	16.2258	0
689	1	2008-08-05 18:40:00	16.2413	0
690	1	2008-08-05 18:50:00	16.2518	0
691	1	2008-08-05 19:00:00	16.2207	0
692	1	2008-08-05 19:10:00	16.2499	0
693	1	2008-08-05 19:20:00	17.724	0
694	1	2008-08-05 19:30:00	19.1631	0.009
695	1	2008-08-05 19:40:00	19.9603	0.009
696	1	2008-08-05 19:50:00	21.455	0.017
697	1	2008-08-05 20:00:00	21.138	0.017
698	1	2008-08-05 20:10:00	21.0867	0.017
699	1	2008-08-05 20:20:00	19.1381	0.009
700	1	2008-08-05 20:30:00	18.6484	0.009
701	1	2008-08-05 20:40:00	18.3733	0
702	1	2008-08-05 20:50:00	18.1782	0
703	1	2008-08-05 21:00:00	18.0001	0
704	1	2008-08-05 21:10:00	17.8651	0
705	1	2008-08-05 21:20:00	17.8525	0
706	1	2008-08-05 21:30:00	17.7972	0
707	1	2008-08-05 21:40:00	17.7403	0
708	1	2008-08-05 21:50:00	17.6721	0
709	1	2008-08-05 22:00:00	17.7623	-0.008
710	1	2008-08-05 22:10:00	17.7314	0
711	1	2008-08-05 22:20:00	17.7196	-0.008
712	1	2008-08-05 22:30:00	17.6431	-0.008
713	1	2008-08-05 22:40:00	17.6189	-0.016
714	1	2008-08-05 22:50:00	17.7041	-0.008
715	1	2008-08-05 23:00:00	17.6906	-0.008
716	1	2008-08-05 23:10:00	17.689	-0.008
717	1	2008-08-05 23:20:00	17.7437	-0.008
718	1	2008-08-05 23:30:00	17.7285	-0.008
719	1	2008-08-05 23:40:00	17.7266	-0.008
720	1	2008-08-05 23:50:00	17.7071	-0.016
721	1	2008-08-06	17.7334	-0.008
722	1	2008-08-06 00:10:00	17.729	-0.016
723	1	2008-08-06 00:20:00	17.7028	-0.016
724	1	2008-08-06 00:30:00	17.7061	-0.016
725	1	2008-08-06 00:40:00	17.7585	-0.016
726	1	2008-08-06 00:50:00	17.7521	-0.016
727	1	2008-08-06 01:00:00	17.7767	-0.016
728	1	2008-08-06 01:10:00	17.7993	-0.016
729	1	2008-08-06 01:20:00	17.8529	-0.016
730	1	2008-08-06 01:30:00	17.9419	-0.016
731	1	2008-08-06 01:40:00	17.9579	-0.016
732	1	2008-08-06 01:50:00	17.9437	-0.016
733	1	2008-08-06 02:00:00	17.94	-0.016
734	1	2008-08-06 02:10:00	17.9716	-0.016
735	1	2008-08-06 02:20:00	18.0103	-0.016
736	1	2008-08-06 02:30:00	18.0616	-0.016
737	1	2008-08-06 02:40:00	18.0053	-0.016
738	1	2008-08-06 02:50:00	18.0273	-0.016
739	1	2008-08-06 03:00:00	18.0238	-0.016
740	1	2008-08-06 03:10:00	18.0822	-0.016
741	1	2008-08-06 03:20:00	18.0004	-0.016
742	1	2008-08-06 03:30:00	18.0037	-0.016
743	1	2008-08-06 03:40:00	17.9946	-0.016
744	1	2008-08-06 03:50:00	17.9866	-0.016
745	1	2008-08-06 04:00:00	18.0135	-0.016
746	1	2008-08-06 04:10:00	17.9535	-0.016
747	1	2008-08-06 04:20:00	17.8333	-0.016
748	1	2008-08-06 04:30:00	17.7203	-0.016
749	1	2008-08-06 04:40:00	23.5572	0
750	1	2008-08-06 04:50:00	26.7061	0.017
751	1	2008-08-06 05:00:00	27.2105	0.009
752	1	2008-08-06 05:10:00	26.9852	-0.008
753	1	2008-08-06 05:20:00	26.5533	-0.016
754	1	2008-08-06 05:30:00	26.3748	0.009
755	1	2008-08-06 05:40:00	26.4109	0.009
756	1	2008-08-06 05:50:00	26.3071	0.009
757	1	2008-08-06 06:00:00	26.3101	0.017
758	1	2008-08-06 06:10:00	26.2556	0.017
759	1	2008-08-06 06:20:00	26.2325	0.009
760	1	2008-08-06 06:30:00	26.2748	0.017
761	1	2008-08-06 06:40:00	26.8069	0.017
762	1	2008-08-06 06:50:00	26.9513	0.017
763	1	2008-08-06 07:00:00	26.7696	0.017
764	1	2008-08-06 07:10:00	26.4249	0.017
765	1	2008-08-06 07:20:00	26.3284	0.017
766	1	2008-08-06 07:30:00	26.5579	0.025
767	1	2008-08-06 07:40:00	26.7656	0.017
768	1	2008-08-06 07:50:00	26.7342	0.025
769	1	2008-08-06 08:00:00	26.2924	0.017
770	1	2008-08-06 08:10:00	26.182	0.017
771	1	2008-08-06 08:20:00	26.248	0.025
772	1	2008-08-06 08:30:00	25.916	0.017
773	1	2008-08-06 08:40:00	26.6566	0.025
774	1	2008-08-06 08:50:00	26.7757	0.025
775	1	2008-08-06 09:00:00	26.5013	0.025
776	1	2008-08-06 09:10:00	26.7105	0.025
777	1	2008-08-06 09:20:00	26.6339	0.025
778	1	2008-08-06 09:30:00	26.4904	0.017
779	1	2008-08-06 09:40:00	26.4519	0.025
780	1	2008-08-06 09:50:00	26.1632	0.017
781	1	2008-08-06 10:00:00	25.8822	0.017
782	1	2008-08-06 10:10:00	25.6156	0.025
783	1	2008-08-06 10:20:00	25.737	0.025
784	1	2008-08-06 10:30:00	25.9125	0.025
785	1	2008-08-06 10:40:00	25.7472	0.025
786	1	2008-08-06 10:50:00	25.7595	0.025
787	1	2008-08-06 11:00:00	25.3623	0.017
788	1	2008-08-06 11:10:00	25.392	0.025
789	1	2008-08-06 11:20:00	25.4547	0.017
790	1	2008-08-06 11:30:00	25.3431	0.017
791	1	2008-08-06 11:40:00	25.2781	0.017
792	1	2008-08-06 11:50:00	25.2542	0.017
793	1	2008-08-06 12:00:00	25.263	0.017
794	1	2008-08-06 12:10:00	25.1043	0.009
795	1	2008-08-06 12:20:00	25.0657	0.017
796	1	2008-08-06 12:30:00	24.7619	0.009
797	1	2008-08-06 12:40:00	25.1232	0.017
798	1	2008-08-06 12:50:00	25.4224	0.017
799	1	2008-08-06 13:00:00	25.4278	0.009
800	1	2008-08-06 13:10:00	25.3442	0.017
801	1	2008-08-06 13:20:00	25.1675	0.009
802	1	2008-08-06 13:30:00	25.2717	0.009
803	1	2008-08-06 13:40:00	25.3558	0.009
804	1	2008-08-06 13:50:00	25.4109	0.017
805	1	2008-08-06 14:00:00	25.35	0.017
806	1	2008-08-06 14:10:00	25.1402	0.017
807	1	2008-08-06 14:20:00	25.3793	0.017
808	1	2008-08-06 14:30:00	25.5764	0.009
809	1	2008-08-06 14:40:00	25.1798	0.017
810	1	2008-08-06 14:50:00	25.1934	0.017
811	1	2008-08-06 15:00:00	25.2046	0.009
812	1	2008-08-06 15:10:00	25.3383	0.017
813	1	2008-08-06 15:20:00	25.1103	0.017
814	1	2008-08-06 15:30:00	25.424	0.017
815	1	2008-08-06 15:40:00	25.0444	0.017
816	1	2008-08-06 15:50:00	25.1774	0.017
817	1	2008-08-06 16:00:00	25.675	0.025
818	1	2008-08-06 16:10:00	25.9058	0.017
819	1	2008-08-06 16:20:00	25.9037	0.025
820	1	2008-08-06 16:30:00	25.9223	0.025
821	1	2008-08-06 16:40:00	26.1754	0.033
822	1	2008-08-06 16:50:00	26.5669	0.041
823	1	2008-08-06 17:00:00	26.4154	0.033
824	1	2008-08-06 17:10:00	26.45	0.033
825	1	2008-08-06 17:20:00	26.5493	0.033
826	1	2008-08-06 17:30:00	26.7187	0.033
827	1	2008-08-06 17:40:00	26.9793	0.033
828	1	2008-08-06 17:50:00	26.8616	0.041
829	1	2008-08-06 18:00:00	27.2214	0.041
830	1	2008-08-06 18:10:00	27.4251	0.041
831	1	2008-08-06 18:20:00	27.6014	0.041
832	1	2008-08-06 18:30:00	27.9251	0.049
833	1	2008-08-06 18:40:00	27.8209	0.041
834	1	2008-08-06 18:50:00	27.2342	0.041
835	1	2008-08-06 19:00:00	26.8545	0.033
836	1	2008-08-06 19:10:00	23.8181	83.88
837	1	2008-08-06 19:20:00	23.8587	83.831
838	1	2008-08-06 19:30:00	23.8324	83.848
839	1	2008-08-06 19:40:00	23.8183	83.888
840	1	2008-08-06 19:50:00	23.8281	83.823
841	1	2008-08-06 20:00:00	23.8345	83.815
842	1	2008-08-06 20:10:00	23.8272	83.79
843	1	2008-08-06 20:20:00	23.7634	83.766
844	1	2008-08-06 20:30:00	23.7283	83.749
845	1	2008-08-06 20:40:00	23.7179	83.749
846	1	2008-08-06 20:50:00	23.7198	83.766
847	1	2008-08-06 21:00:00	23.724	83.758
848	1	2008-08-06 21:10:00	23.7205	83.774
849	1	2008-08-06 21:20:00	23.728	83.7
850	1	2008-08-06 21:30:00	23.7486	83.7
851	1	2008-08-06 21:40:00	23.7468	83.7
852	1	2008-08-06 21:50:00	23.9008	83.717
853	1	2008-08-06 22:00:00	23.8401	83.708
854	1	2008-08-06 22:10:00	23.7686	83.692
855	1	2008-08-06 22:20:00	23.7485	83.651
856	1	2008-08-06 22:30:00	23.7175	83.668
857	1	2008-08-06 22:40:00	23.7043	83.676
858	1	2008-08-06 22:50:00	23.7113	83.635
859	1	2008-08-06 23:00:00	23.7219	83.659
860	1	2008-08-06 23:10:00	23.7339	83.651
861	1	2008-08-06 23:20:00	23.7548	83.635
862	1	2008-08-06 23:30:00	23.7538	83.676
863	1	2008-08-06 23:40:00	23.757	83.668
864	1	2008-08-06 23:50:00	23.7614	83.7
865	1	2008-08-07	23.7677	83.676
866	1	2008-08-07 00:10:00	23.7788	83.659
867	1	2008-08-07 00:20:00	23.7945	83.684
868	1	2008-08-07 00:30:00	23.8004	83.635
869	1	2008-08-07 00:40:00	23.8002	83.676
870	1	2008-08-07 00:50:00	23.8029	83.676
871	1	2008-08-07 01:00:00	23.82	83.684
872	1	2008-08-07 01:10:00	23.8383	83.733
873	1	2008-08-07 01:20:00	23.8557	83.7
874	1	2008-08-07 01:30:00	23.8689	83.774
875	1	2008-08-07 01:40:00	23.8857	83.708
876	1	2008-08-07 01:50:00	23.9083	83.741
877	1	2008-08-07 02:00:00	23.9305	83.749
878	1	2008-08-07 02:10:00	23.942	83.725
879	1	2008-08-07 02:20:00	23.9657	83.741
880	1	2008-08-07 02:30:00	23.9988	83.725
881	1	2008-08-07 02:40:00	24.0359	83.79
882	1	2008-08-07 02:50:00	24.0651	83.758
883	1	2008-08-07 03:00:00	24.0826	83.733
884	1	2008-08-07 03:10:00	24.0963	83.815
885	1	2008-08-07 03:20:00	24.1045	83.831
886	1	2008-08-07 03:30:00	24.1162	83.798
887	1	2008-08-07 03:40:00	24.1185	83.807
888	1	2008-08-07 03:50:00	24.139	83.848
889	1	2008-08-07 04:00:00	24.153	83.807
890	1	2008-08-07 04:10:00	24.1829	83.856
891	1	2008-08-07 04:20:00	24.1959	83.815
892	1	2008-08-07 04:30:00	24.2083	83.848
893	1	2008-08-07 04:40:00	24.2177	83.848
894	1	2008-08-07 04:50:00	24.2327	83.831
895	1	2008-08-07 05:00:00	24.2381	83.798
896	1	2008-08-07 05:10:00	24.2541	83.798
897	1	2008-08-07 05:20:00	24.2625	83.856
898	1	2008-08-07 05:30:00	24.2783	83.823
899	1	2008-08-07 05:40:00	24.2866	83.79
900	1	2008-08-07 05:50:00	24.1004	83.766
901	1	2008-08-07 06:00:00	23.8904	83.823
902	1	2008-08-07 06:10:00	23.9143	83.766
903	1	2008-08-07 06:20:00	23.9276	83.79
904	1	2008-08-07 06:30:00	23.9378	83.741
905	1	2008-08-07 06:40:00	23.9136	83.758
906	1	2008-08-07 06:50:00	23.9619	83.717
907	1	2008-08-07 07:00:00	23.9847	83.668
908	1	2008-08-07 07:10:00	23.9725	83.758
909	1	2008-08-07 07:20:00	23.9427	83.708
910	1	2008-08-07 07:30:00	23.6245	83.659
911	1	2008-08-07 07:40:00	23.5741	83.7
912	1	2008-08-07 07:50:00	23.5454	83.725
913	1	2008-08-07 08:00:00	23.5808	83.676
914	1	2008-08-07 08:10:00	23.5898	83.708
915	1	2008-08-07 08:20:00	23.6049	83.627
916	1	2008-08-07 08:30:00	23.6559	83.594
917	1	2008-08-07 08:40:00	23.6329	83.586
918	1	2008-08-07 08:50:00	23.6128	83.561
919	1	2008-08-07 09:00:00	23.7333	83.569
920	1	2008-08-07 09:10:00	23.7561	83.561
921	1	2008-08-07 09:20:00	23.6313	83.545
922	1	2008-08-07 09:30:00	23.6208	83.52
923	1	2008-08-07 09:40:00	23.6169	83.537
924	1	2008-08-07 09:50:00	23.6332	83.496
925	1	2008-08-07 10:00:00	23.6314	83.496
926	1	2008-08-07 10:10:00	23.6317	83.471
927	1	2008-08-07 10:20:00	23.6329	83.52
928	1	2008-08-07 10:30:00	23.6402	83.479
929	1	2008-08-07 10:40:00	23.6488	83.463
930	1	2008-08-07 10:50:00	23.6623	83.439
931	1	2008-08-07 11:00:00	23.6739	83.455
932	1	2008-08-07 11:10:00	23.6772	83.463
933	1	2008-08-07 11:20:00	23.6685	83.447
934	1	2008-08-07 11:30:00	23.679	83.414
935	1	2008-08-07 11:40:00	23.672	83.422
936	1	2008-08-07 11:50:00	23.6804	83.43
937	1	2008-08-07 12:00:00	23.6814	83.43
938	1	2008-08-07 12:10:00	23.6882	83.414
939	1	2008-08-07 12:20:00	23.691	83.455
940	1	2008-08-07 12:30:00	23.6944	83.479
941	1	2008-08-07 12:40:00	23.6989	83.512
942	1	2008-08-07 12:50:00	23.7116	83.488
943	1	2008-08-07 13:00:00	23.7217	83.496
944	1	2008-08-07 13:10:00	23.7418	83.496
945	1	2008-08-07 13:20:00	23.741	83.496
946	1	2008-08-07 13:30:00	23.7573	83.512
947	1	2008-08-07 13:40:00	23.7794	83.537
948	1	2008-08-07 13:50:00	23.8109	83.594
949	1	2008-08-07 14:00:00	23.8397	83.643
950	1	2008-08-07 14:10:00	23.8643	83.61
951	1	2008-08-07 14:20:00	23.8877	83.586
952	1	2008-08-07 14:30:00	23.9038	83.627
953	1	2008-08-07 14:40:00	23.9212	83.61
954	1	2008-08-07 14:50:00	23.9535	83.659
955	1	2008-08-07 15:00:00	23.9774	83.668
956	1	2008-08-07 15:10:00	24.0058	83.676
957	1	2008-08-07 15:20:00	24.0095	83.684
958	1	2008-08-07 15:30:00	24.0258	83.717
959	1	2008-08-07 15:40:00	24.0567	83.725
960	1	2008-08-07 15:50:00	24.0752	83.741
961	1	2008-08-07 16:00:00	24.1016	83.774
962	1	2008-08-07 16:10:00	24.1137	83.782
963	1	2008-08-07 16:20:00	24.1398	83.815
964	1	2008-08-07 16:30:00	24.1554	83.79
965	1	2008-08-07 16:40:00	24.1808	83.815
966	1	2008-08-07 16:50:00	24.2	83.831
967	1	2008-08-07 17:00:00	24.2333	83.88
968	1	2008-08-07 17:10:00	24.2658	83.88
969	1	2008-08-07 17:20:00	24.2853	83.88
970	1	2008-08-07 17:30:00	24.3134	83.864
971	1	2008-08-07 17:40:00	24.3082	83.839
972	1	2008-08-07 17:50:00	24.282	83.88
973	1	2008-08-07 18:00:00	24.3065	83.897
974	1	2008-08-07 18:10:00	24.3361	83.888
975	1	2008-08-07 18:20:00	24.3435	83.905
976	1	2008-08-07 18:30:00	24.3432	83.888
977	1	2008-08-07 18:40:00	24.3456	83.864
978	1	2008-08-07 18:50:00	24.3145	83.897
979	1	2008-08-07 19:00:00	24.0154	83.905
980	1	2008-08-07 19:10:00	23.9594	83.888
981	1	2008-08-07 19:20:00	23.9796	83.872
982	1	2008-08-07 19:30:00	24.0563	83.872
983	1	2008-08-07 19:40:00	24.1322	83.888
984	1	2008-08-07 19:50:00	24.1311	83.897
985	1	2008-08-07 20:00:00	24.1639	83.872
986	1	2008-08-07 20:10:00	24.1023	83.872
987	1	2008-08-07 20:20:00	24.0772	83.807
988	1	2008-08-07 20:30:00	24.0547	83.831
989	1	2008-08-07 20:40:00	24.0171	83.856
990	1	2008-08-07 20:50:00	23.9213	83.79
991	1	2008-08-07 21:00:00	23.8258	83.807
992	1	2008-08-07 21:10:00	23.7246	83.782
993	1	2008-08-07 21:20:00	23.8339	83.815
994	1	2008-08-07 21:30:00	24.0344	83.798
995	1	2008-08-07 21:40:00	23.8546	83.79
996	1	2008-08-07 21:50:00	23.8711	83.758
997	1	2008-08-07 22:00:00	23.8983	83.758
998	1	2008-08-07 22:10:00	23.8706	83.676
999	1	2008-08-07 22:20:00	23.8852	83.766
1000	1	2008-08-07 22:30:00	23.8858	83.7
1001	1	2008-08-07 22:40:00	23.8828	83.684
1002	1	2008-08-07 22:50:00	23.8592	83.684
1003	1	2008-08-07 23:00:00	23.8445	83.774
1004	1	2008-08-07 23:10:00	23.825	83.725
1005	1	2008-08-07 23:20:00	23.8457	83.733
1006	1	2008-08-07 23:30:00	23.8521	83.684
1007	1	2008-08-07 23:40:00	23.9559	83.659
1008	1	2008-08-07 23:50:00	23.8548	83.668
1009	1	2008-08-08	23.8485	83.651
1010	1	2008-08-08 00:10:00	23.8386	83.708
1011	1	2008-08-08 00:20:00	23.8572	83.7
1012	1	2008-08-08 00:30:00	23.9013	83.643
1013	1	2008-08-08 00:40:00	23.9078	83.643
1014	1	2008-08-08 00:50:00	23.9406	83.651
1015	1	2008-08-08 01:00:00	23.9429	83.676
1016	1	2008-08-08 01:10:00	23.9556	83.635
1017	1	2008-08-08 01:20:00	23.9696	83.659
1018	1	2008-08-08 01:30:00	24.0038	83.659
1019	1	2008-08-08 01:40:00	24.0036	83.659
1020	1	2008-08-08 01:50:00	24.0157	83.684
1021	1	2008-08-08 02:00:00	24.0797	83.651
1022	1	2008-08-08 02:10:00	24.0781	83.668
1023	1	2008-08-08 02:20:00	24.1208	83.651
1024	1	2008-08-08 02:30:00	24.1451	83.659
1025	1	2008-08-08 02:40:00	24.248	83.676
1026	1	2008-08-08 02:50:00	24.2306	83.668
1027	1	2008-08-08 03:00:00	24.2622	83.7
1028	1	2008-08-08 03:10:00	24.3197	83.676
1029	1	2008-08-08 03:20:00	24.4276	83.708
1030	1	2008-08-08 03:30:00	24.4795	83.676
1031	1	2008-08-08 03:40:00	24.5174	83.7
1032	1	2008-08-08 03:50:00	24.4254	83.708
1033	1	2008-08-08 04:00:00	24.5298	83.692
1034	1	2008-08-08 04:10:00	24.487	83.733
1035	1	2008-08-08 04:20:00	24.2681	83.7
1036	1	2008-08-08 04:30:00	24.1187	83.684
1037	1	2008-08-08 04:40:00	24.2842	83.717
1038	1	2008-08-08 04:50:00	23.7774	83.741
1039	1	2008-08-08 05:00:00	23.7269	83.749
1040	1	2008-08-08 05:10:00	23.7216	83.749
1041	1	2008-08-08 05:20:00	23.7365	83.774
1042	1	2008-08-08 05:30:00	23.6909	83.725
1043	1	2008-08-08 05:40:00	23.6586	83.741
1044	1	2008-08-08 05:50:00	23.5169	83.7
1045	1	2008-08-08 06:00:00	23.4852	83.749
1046	1	2008-08-08 06:10:00	23.4231	83.692
1047	1	2008-08-08 06:20:00	23.3491	83.766
1048	1	2008-08-08 06:30:00	23.3365	83.684
1049	1	2008-08-08 06:40:00	23.367	83.708
1050	1	2008-08-08 06:50:00	23.3615	83.717
1051	1	2008-08-08 07:00:00	23.3528	83.692
1052	1	2008-08-08 07:10:00	23.3601	83.651
1053	1	2008-08-08 07:20:00	23.4702	83.668
1054	1	2008-08-08 07:30:00	23.4487	83.668
1055	1	2008-08-08 07:40:00	23.4593	83.676
1056	1	2008-08-08 07:50:00	23.5671	83.61
1057	1	2008-08-08 08:00:00	23.5591	83.627
1058	1	2008-08-08 08:10:00	23.5703	83.643
1059	1	2008-08-08 08:20:00	23.5787	83.578
1060	1	2008-08-08 08:30:00	23.5331	83.594
1061	1	2008-08-08 08:40:00	23.5157	83.619
1062	1	2008-08-08 08:50:00	23.5247	83.553
1063	1	2008-08-08 09:00:00	23.5625	83.553
1064	1	2008-08-08 09:10:00	23.4713	83.569
1065	1	2008-08-08 09:20:00	23.458	83.545
1066	1	2008-08-08 09:30:00	23.4385	83.545
1067	1	2008-08-08 09:40:00	23.4351	83.529
1068	1	2008-08-08 09:50:00	23.4476	83.512
1069	1	2008-08-08 10:00:00	23.4547	83.504
1070	1	2008-08-08 10:10:00	23.4655	83.496
1071	1	2008-08-08 10:20:00	23.4862	83.479
1072	1	2008-08-08 10:30:00	23.4784	83.463
1073	1	2008-08-08 10:40:00	23.4657	83.504
1074	1	2008-08-08 10:50:00	23.4828	83.455
1075	1	2008-08-08 11:00:00	23.4751	83.43
1076	1	2008-08-08 11:10:00	23.4766	83.471
1077	1	2008-08-08 11:20:00	23.4727	83.439
1078	1	2008-08-08 11:30:00	23.4783	83.447
1079	1	2008-08-08 11:40:00	23.4789	83.398
1080	1	2008-08-08 11:50:00	23.488	83.406
1081	1	2008-08-08 12:00:00	23.4869	83.439
1082	1	2008-08-08 12:10:00	23.4867	83.422
1083	1	2008-08-08 12:20:00	23.4932	83.43
1084	1	2008-08-08 12:30:00	23.4937	83.406
1085	1	2008-08-08 12:40:00	23.4976	83.43
1086	1	2008-08-08 12:50:00	23.4972	83.447
1087	1	2008-08-08 13:00:00	23.4984	83.455
1088	1	2008-08-08 13:10:00	23.5042	83.463
1089	1	2008-08-08 13:20:00	23.5058	83.488
1090	1	2008-08-08 13:30:00	23.5126	83.471
1091	1	2008-08-08 13:40:00	23.5292	83.422
1092	1	2008-08-08 13:50:00	23.5352	83.455
1093	1	2008-08-08 14:00:00	23.5525	83.504
1094	1	2008-08-08 14:10:00	23.5709	83.529
1095	1	2008-08-08 14:20:00	23.5883	83.553
1096	1	2008-08-08 14:30:00	23.6018	83.529
1097	1	2008-08-08 14:40:00	23.6174	83.569
1098	1	2008-08-08 14:50:00	23.6396	83.545
1099	1	2008-08-08 15:00:00	23.6684	83.561
1100	1	2008-08-08 15:10:00	23.6754	83.61
1101	1	2008-08-08 15:20:00	23.6907	83.619
1102	1	2008-08-08 15:30:00	23.7163	83.635
1103	1	2008-08-08 15:40:00	23.73	83.643
1104	1	2008-08-08 15:50:00	23.7593	83.659
1105	1	2008-08-08 16:00:00	23.7414	83.676
1106	1	2008-08-08 16:10:00	23.779	83.668
1107	1	2008-08-08 16:20:00	23.7844	83.684
1108	1	2008-08-08 16:30:00	23.8485	83.717
1109	1	2008-08-08 16:40:00	23.8555	83.708
1110	1	2008-08-08 16:50:00	23.8988	83.758
1111	1	2008-08-08 17:00:00	23.9048	83.782
1112	1	2008-08-08 17:10:00	23.9212	83.774
1113	1	2008-08-08 17:20:00	24.0114	83.79
1114	1	2008-08-08 17:30:00	24.0364	83.774
1115	1	2008-08-08 17:40:00	24.0818	83.807
1116	1	2008-08-08 17:50:00	24.0619	83.807
1117	1	2008-08-08 18:00:00	24.121	83.848
1118	1	2008-08-08 18:10:00	24.2614	83.839
1119	1	2008-08-08 18:20:00	24.1142	83.872
1120	1	2008-08-08 18:30:00	23.9678	83.839
1121	1	2008-08-08 18:40:00	23.6982	83.905
1122	1	2008-08-08 18:50:00	23.7075	83.848
1123	1	2008-08-08 19:00:00	23.7647	83.864
1124	1	2008-08-08 19:10:00	23.7552	83.897
1125	1	2008-08-08 19:20:00	23.6879	83.921
1126	1	2008-08-08 19:30:00	23.6706	83.872
1127	1	2008-08-08 19:40:00	23.6742	83.897
1128	1	2008-08-08 19:50:00	23.6002	83.938
1129	1	2008-08-08 20:00:00	23.5699	83.913
1130	1	2008-08-08 20:10:00	23.5612	83.88
1131	1	2008-08-08 20:20:00	23.5905	83.946
1132	1	2008-08-08 20:30:00	23.5898	83.921
1133	1	2008-08-08 20:40:00	23.5796	83.897
1134	1	2008-08-08 20:50:00	23.5485	83.905
1135	1	2008-08-08 21:00:00	23.5429	83.888
1136	1	2008-08-08 21:10:00	23.642	83.864
1137	1	2008-08-08 21:20:00	23.6294	83.921
1138	1	2008-08-08 21:30:00	23.5742	83.856
1139	1	2008-08-08 21:40:00	23.5702	83.897
1140	1	2008-08-08 21:50:00	23.4993	83.823
1141	1	2008-08-08 22:00:00	23.5449	83.864
1142	1	2008-08-08 22:10:00	23.5588	83.864
1143	1	2008-08-08 22:20:00	23.6273	83.774
1144	1	2008-08-08 22:30:00	23.6783	83.839
1145	1	2008-08-08 22:40:00	23.6656	83.815
1146	1	2008-08-08 22:50:00	23.7678	83.807
1147	1	2008-08-08 23:00:00	23.7712	83.749
1148	1	2008-08-08 23:10:00	23.6919	83.798
1149	1	2008-08-08 23:20:00	23.6961	83.79
1150	1	2008-08-08 23:30:00	23.683	83.741
1151	1	2008-08-08 23:40:00	23.6827	83.766
1152	1	2008-08-08 23:50:00	23.6519	83.717
1153	1	2008-08-09	23.6448	83.717
1154	1	2008-08-09 00:10:00	23.6455	83.708
1155	1	2008-08-09 00:20:00	23.6606	83.733
1156	1	2008-08-09 00:30:00	23.6565	83.725
1157	1	2008-08-09 00:40:00	23.6386	83.708
1158	1	2008-08-09 00:50:00	23.6376	83.659
1159	1	2008-08-09 01:00:00	23.6329	83.684
1160	1	2008-08-09 01:10:00	23.6182	83.676
1161	1	2008-08-09 01:20:00	23.5749	83.684
1162	1	2008-08-09 01:30:00	23.5561	83.651
1163	1	2008-08-09 01:40:00	23.5694	83.635
1164	1	2008-08-09 01:50:00	23.5948	83.651
1165	1	2008-08-09 02:00:00	23.5989	83.684
1166	1	2008-08-09 02:10:00	23.6174	83.61
1167	1	2008-08-09 02:20:00	23.6415	83.668
1168	1	2008-08-09 02:30:00	23.6704	83.651
1169	1	2008-08-09 02:40:00	23.665	83.659
1170	1	2008-08-09 02:50:00	23.672	83.627
1171	1	2008-08-09 03:00:00	23.7014	83.651
1172	1	2008-08-09 03:10:00	23.7237	83.651
1173	1	2008-08-09 03:20:00	23.8136	83.61
1174	1	2008-08-09 03:30:00	23.8841	83.651
1175	1	2008-08-09 03:40:00	23.9304	83.61
1176	1	2008-08-09 03:50:00	23.9541	83.619
1177	1	2008-08-09 04:00:00	23.8961	83.594
1178	1	2008-08-09 04:10:00	23.996	83.676
1179	1	2008-08-09 04:20:00	24.553	83.668
1180	1	2008-08-09 04:30:00	24.4507	83.619
1181	1	2008-08-09 04:40:00	24.4559	83.643
1182	1	2008-08-09 04:50:00	23.6627	83.627
1183	1	2008-08-09 05:00:00	23.6088	83.643
1184	1	2008-08-09 05:10:00	23.6453	83.627
1185	1	2008-08-09 05:20:00	23.5845	83.659
1186	1	2008-08-09 05:30:00	23.5413	83.627
1187	1	2008-08-09 05:40:00	23.4813	83.668
1188	1	2008-08-09 05:50:00	23.4315	83.594
1189	1	2008-08-09 06:00:00	23.3908	83.635
1190	1	2008-08-09 06:10:00	23.3656	83.619
1191	1	2008-08-09 06:20:00	23.3563	83.651
1192	1	2008-08-09 06:30:00	23.3953	83.659
1193	1	2008-08-09 06:40:00	23.4882	83.659
1194	1	2008-08-09 06:50:00	23.6042	83.627
1195	1	2008-08-09 07:00:00	23.6642	83.586
1196	1	2008-08-09 07:10:00	23.6633	83.602
1197	1	2008-08-09 07:20:00	23.6282	83.619
1198	1	2008-08-09 07:30:00	23.5948	83.578
1199	1	2008-08-09 07:40:00	23.6374	83.61
1200	1	2008-08-09 07:50:00	23.9488	83.602
1201	1	2008-08-09 08:00:00	24.1489	83.619
1202	1	2008-08-09 08:10:00	24.1704	83.602
1203	1	2008-08-09 08:20:00	24.2442	83.586
1204	1	2008-08-09 08:30:00	24.2356	83.61
1205	1	2008-08-09 08:40:00	24.2332	83.602
1206	1	2008-08-09 08:50:00	24.2527	83.569
1207	1	2008-08-09 09:00:00	24.2472	83.586
1208	1	2008-08-09 09:10:00	24.235	83.512
1209	1	2008-08-09 09:20:00	23.8541	83.545
1210	1	2008-08-09 09:30:00	23.722	83.561
1211	1	2008-08-09 09:40:00	23.7083	83.529
1212	1	2008-08-09 09:50:00	23.5925	83.504
1213	1	2008-08-09 10:00:00	23.6209	83.479
1214	1	2008-08-09 10:10:00	23.6171	83.488
1215	1	2008-08-09 10:20:00	23.6066	83.463
1216	1	2008-08-09 10:30:00	23.6172	83.488
1217	1	2008-08-09 10:40:00	23.6079	83.463
1218	1	2008-08-09 10:50:00	23.5929	83.488
1219	1	2008-08-09 11:00:00	23.5744	83.447
1220	1	2008-08-09 11:10:00	23.5945	83.43
1221	1	2008-08-09 11:20:00	23.617	83.471
1222	1	2008-08-09 11:30:00	23.6508	83.43
1223	1	2008-08-09 11:40:00	23.6555	83.422
1224	1	2008-08-09 11:50:00	23.6713	83.373
1225	1	2008-08-09 12:00:00	23.6953	83.455
1226	1	2008-08-09 12:10:00	23.7306	83.43
1227	1	2008-08-09 12:20:00	23.767	83.398
1228	1	2008-08-09 12:30:00	23.7817	83.422
1229	1	2008-08-09 12:40:00	23.7758	83.389
1230	1	2008-08-09 12:50:00	23.8059	83.414
1231	1	2008-08-09 13:00:00	23.8773	83.43
1232	1	2008-08-09 13:10:00	24.0931	83.406
1233	1	2008-08-09 13:20:00	23.935	83.422
1234	1	2008-08-09 13:30:00	24.0882	83.422
1235	1	2008-08-09 13:40:00	24.2669	83.43
1236	1	2008-08-09 13:50:00	24.286	83.439
1237	1	2008-08-09 14:00:00	24.3694	83.43
1238	1	2008-08-09 14:10:00	24.3722	83.414
1239	1	2008-08-09 14:20:00	24.3453	83.463
1240	1	2008-08-09 14:30:00	24.3067	83.43
1241	1	2008-08-09 14:40:00	24.3892	83.471
1242	1	2008-08-09 14:50:00	24.3804	83.439
1243	1	2008-08-09 15:00:00	24.4064	83.455
1244	1	2008-08-09 15:10:00	24.3502	83.553
1245	1	2008-08-09 15:20:00	24.3092	83.512
1246	1	2008-08-09 15:30:00	24.3336	83.529
1247	1	2008-08-09 15:40:00	24.2188	83.537
1248	1	2008-08-09 15:50:00	24.2309	83.52
1249	1	2008-08-09 16:00:00	24.2267	83.561
1250	1	2008-08-09 16:10:00	24.2549	83.561
1251	1	2008-08-09 16:20:00	24.259	83.553
1252	1	2008-08-09 16:30:00	24.2954	83.643
1253	1	2008-08-09 16:40:00	24.2431	83.61
1254	1	2008-08-09 16:50:00	24.1197	83.602
1255	1	2008-08-09 17:00:00	24.1343	83.651
1256	1	2008-08-09 17:10:00	24.1078	83.643
1257	1	2008-08-09 17:20:00	24.1439	83.7
1258	1	2008-08-09 17:30:00	24.1169	83.7
1259	1	2008-08-09 17:40:00	24.2126	83.627
1260	1	2008-08-09 17:50:00	24.0764	83.684
1261	1	2008-08-09 18:00:00	24.07	83.692
1262	1	2008-08-09 18:10:00	24.0677	83.758
1263	1	2008-08-09 18:20:00	24.2261	83.807
1264	1	2008-08-09 18:30:00	24.1906	83.798
1265	1	2008-08-09 18:40:00	24.6435	83.815
1266	1	2008-08-09 18:50:00	24.3543	83.782
1267	1	2008-08-09 19:00:00	24.157	83.79
1268	1	2008-08-09 19:10:00	24.372	83.823
1269	1	2008-08-09 19:20:00	24.5735	83.831
1270	1	2008-08-09 19:30:00	24.4906	83.848
1271	1	2008-08-09 19:40:00	24.3862	83.815
1272	1	2008-08-09 19:50:00	24.2715	83.807
1273	1	2008-08-09 20:00:00	24.2748	83.839
1274	1	2008-08-09 20:10:00	24.364	83.823
1275	1	2008-08-09 20:20:00	24.2529	83.839
1276	1	2008-08-09 20:30:00	24.5121	83.88
1277	1	2008-08-09 20:40:00	24.3928	83.913
1278	1	2008-08-09 20:50:00	24.1216	83.905
1279	1	2008-08-09 21:00:00	24.1582	83.888
1280	1	2008-08-09 21:10:00	24.1294	83.913
1281	1	2008-08-09 21:20:00	24.0881	83.888
1282	1	2008-08-09 21:30:00	24.1985	83.888
1283	1	2008-08-09 21:40:00	24.0435	83.905
1284	1	2008-08-09 21:50:00	23.9998	83.872
1285	1	2008-08-09 22:00:00	23.9122	83.905
1286	1	2008-08-09 22:10:00	23.976	83.897
1287	1	2008-08-09 22:20:00	23.9117	83.921
1288	1	2008-08-09 22:30:00	24.029	83.888
1289	1	2008-08-09 22:40:00	24.5808	83.872
1290	1	2008-08-09 22:50:00	24.7554	83.856
1291	1	2008-08-09 23:00:00	25.0078	83.848
1292	1	2008-08-09 23:10:00	25.066	83.815
1293	1	2008-08-09 23:20:00	25.0332	83.774
1294	1	2008-08-09 23:30:00	24.9188	83.831
1295	1	2008-08-09 23:40:00	24.7854	83.774
1296	1	2008-08-09 23:50:00	24.9125	83.774
1297	1	2008-08-10	24.9803	83.774
1298	1	2008-08-10 00:10:00	23.9246	83.807
1299	1	2008-08-10 00:20:00	24.3206	83.782
1300	1	2008-08-10 00:30:00	23.6884	83.79
1301	1	2008-08-10 00:40:00	23.6525	83.725
1302	1	2008-08-10 00:50:00	23.4059	83.725
1303	1	2008-08-10 01:00:00	23.5501	83.692
1304	1	2008-08-10 01:10:00	23.4605	83.733
1305	1	2008-08-10 01:20:00	23.4315	83.725
1306	1	2008-08-10 01:30:00	23.9946	83.749
1307	1	2008-08-10 01:40:00	23.5778	83.708
1308	1	2008-08-10 01:50:00	23.5978	83.651
1309	1	2008-08-10 02:00:00	23.6022	83.692
1310	1	2008-08-10 02:10:00	23.5756	83.659
1311	1	2008-08-10 02:20:00	23.6204	83.635
1312	1	2008-08-10 02:30:00	23.6876	83.635
1313	1	2008-08-10 02:40:00	24.0144	83.643
1314	1	2008-08-10 02:50:00	23.9216	83.619
1315	1	2008-08-10 03:00:00	23.6208	83.586
1316	1	2008-08-10 03:10:00	23.9957	83.635
1317	1	2008-08-10 03:20:00	23.6218	83.586
1318	1	2008-08-10 03:30:00	24.3649	83.561
1319	1	2008-08-10 03:40:00	24.618	83.594
1320	1	2008-08-10 03:50:00	24.468	83.594
1321	1	2008-08-10 04:00:00	24.7109	83.537
1322	1	2008-08-10 04:10:00	24.2964	83.594
1323	1	2008-08-10 04:20:00	24.4624	83.578
1324	1	2008-08-10 04:30:00	24.9761	83.537
1325	1	2008-08-10 04:40:00	24.99	83.553
1326	1	2008-08-10 04:50:00	24.913	83.553
1327	1	2008-08-10 05:00:00	24.8694	83.545
1328	1	2008-08-10 05:10:00	24.9746	83.553
1329	1	2008-08-10 05:20:00	24.8413	83.553
1330	1	2008-08-10 05:30:00	24.7155	83.545
1331	1	2008-08-10 05:40:00	24.9277	83.545
1332	1	2008-08-10 05:50:00	25.0217	83.545
1333	1	2008-08-10 06:00:00	25.2349	83.561
1334	1	2008-08-10 06:10:00	25.03	83.553
1335	1	2008-08-10 06:20:00	25.265	83.52
1336	1	2008-08-10 06:30:00	25.0781	83.537
1337	1	2008-08-10 06:40:00	25.2447	83.602
1338	1	2008-08-10 06:50:00	25.311	83.586
1339	1	2008-08-10 07:00:00	25.4195	83.578
1340	1	2008-08-10 07:10:00	25.3842	83.537
1341	1	2008-08-10 07:20:00	24.1765	83.569
1342	1	2008-08-10 07:30:00	24.8448	83.504
1343	1	2008-08-10 07:40:00	24.3283	83.561
1344	1	2008-08-10 07:50:00	23.7862	83.586
1345	1	2008-08-10 08:00:00	23.8401	83.52
1346	1	2008-08-10 08:10:00	23.7969	83.537
1347	1	2008-08-10 08:20:00	23.7043	83.578
1348	1	2008-08-10 08:30:00	23.58	83.537
1349	1	2008-08-10 08:40:00	23.529	83.545
1350	1	2008-08-10 08:50:00	23.5387	83.537
1351	1	2008-08-10 09:00:00	23.507	83.537
1352	1	2008-08-10 09:10:00	23.4517	83.545
1353	1	2008-08-10 09:20:00	23.3228	83.545
1354	1	2008-08-10 09:30:00	23.4248	83.545
1355	1	2008-08-10 09:40:00	23.8752	83.537
1356	1	2008-08-10 09:50:00	23.9013	83.529
1357	1	2008-08-10 10:00:00	24.1487	83.537
1358	1	2008-08-10 10:10:00	24.5509	83.471
1359	1	2008-08-10 10:20:00	24.754	83.537
1360	1	2008-08-10 10:30:00	24.4337	83.471
1361	1	2008-08-10 10:40:00	23.7273	83.479
1362	1	2008-08-10 10:50:00	23.6425	83.488
1363	1	2008-08-10 11:00:00	23.5721	83.463
1364	1	2008-08-10 11:10:00	23.6521	83.455
1365	1	2008-08-10 11:20:00	23.5752	83.398
1366	1	2008-08-10 11:30:00	23.5573	83.455
1367	1	2008-08-10 11:40:00	23.5945	83.463
1368	1	2008-08-10 11:50:00	23.6972	83.479
1369	1	2008-08-10 12:00:00	23.8227	83.463
1370	1	2008-08-10 12:10:00	23.8373	83.414
1371	1	2008-08-10 12:20:00	23.8103	83.406
1372	1	2008-08-10 12:30:00	23.8288	83.414
1373	1	2008-08-10 12:40:00	23.6534	83.422
1374	1	2008-08-10 12:50:00	23.3706	83.43
1375	1	2008-08-10 13:00:00	23.2932	83.389
1376	1	2008-08-10 13:10:00	23.7691	83.406
1377	1	2008-08-10 13:20:00	23.4609	83.406
1378	1	2008-08-10 13:30:00	23.6282	83.414
1379	1	2008-08-10 13:40:00	23.3822	83.389
1380	1	2008-08-10 13:50:00	23.2691	83.365
1381	1	2008-08-10 14:00:00	23.2075	83.422
1382	1	2008-08-10 14:10:00	23.3302	83.357
1383	1	2008-08-10 14:20:00	23.5	83.447
1384	1	2008-08-10 14:30:00	23.6584	83.414
1385	1	2008-08-10 14:40:00	23.5594	83.406
1386	1	2008-08-10 14:50:00	23.6294	83.43
1387	1	2008-08-10 15:00:00	23.617	83.43
1388	1	2008-08-10 15:10:00	23.6402	83.447
1389	1	2008-08-10 15:20:00	23.9994	83.463
1390	1	2008-08-10 15:30:00	24.3304	83.471
1391	1	2008-08-10 15:40:00	24.2629	83.447
1392	1	2008-08-10 15:50:00	24.3827	83.463
1393	1	2008-08-10 16:00:00	24.4056	83.488
1394	1	2008-08-10 16:10:00	24.3885	83.512
1395	1	2008-08-10 16:20:00	24.4309	83.504
1396	1	2008-08-10 16:30:00	24.4644	83.512
1397	1	2008-08-10 16:40:00	24.4905	83.529
1398	1	2008-08-10 16:50:00	24.3222	83.569
1399	1	2008-08-10 17:00:00	24.5025	83.569
1400	1	2008-08-10 17:10:00	23.7603	83.586
1401	1	2008-08-10 17:20:00	23.6362	83.578
1402	1	2008-08-10 17:30:00	23.5806	83.602
1403	1	2008-08-10 17:40:00	23.5572	83.61
1404	1	2008-08-10 17:50:00	23.5577	83.61
1405	1	2008-08-10 18:00:00	23.5515	83.635
1406	1	2008-08-10 18:10:00	23.5511	83.676
1407	1	2008-08-10 18:20:00	23.7973	83.659
1408	1	2008-08-10 18:30:00	24.1233	83.708
1409	1	2008-08-10 18:40:00	23.9311	83.717
1410	1	2008-08-10 18:50:00	23.5731	83.733
1411	1	2008-08-10 19:00:00	23.6677	83.741
1412	1	2008-08-10 19:10:00	23.7134	83.749
1413	1	2008-08-10 19:20:00	23.592	83.782
1414	1	2008-08-10 19:30:00	23.6514	83.79
1415	1	2008-08-10 19:40:00	24.0126	83.831
1416	1	2008-08-10 19:50:00	24.2733	83.872
1417	1	2008-08-10 20:00:00	23.4806	83.807
1418	1	2008-08-10 20:10:00	23.3401	83.839
1419	1	2008-08-10 20:20:00	23.3036	83.864
1420	1	2008-08-10 20:30:00	23.3272	83.864
1421	1	2008-08-10 20:40:00	23.2976	83.872
1422	1	2008-08-10 20:50:00	23.2596	83.888
1423	1	2008-08-10 21:00:00	23.3448	83.897
1424	1	2008-08-10 21:10:00	23.5691	83.913
1425	1	2008-08-10 21:20:00	23.5495	83.921
1426	1	2008-08-10 21:30:00	23.7493	83.913
1427	1	2008-08-10 21:40:00	24.2915	83.921
1428	1	2008-08-10 21:50:00	24.2342	83.929
1429	1	2008-08-10 22:00:00	24.227	83.954
1430	1	2008-08-10 22:10:00	24.2794	83.938
1431	1	2008-08-10 22:20:00	23.9994	83.946
1432	1	2008-08-10 22:30:00	23.9941	83.921
1433	1	2008-08-10 22:40:00	24.0451	83.921
1434	1	2008-08-10 22:50:00	24.2081	83.954
1435	1	2008-08-10 23:00:00	24.1057	83.913
1436	1	2008-08-10 23:10:00	24.1755	83.929
1437	1	2008-08-10 23:20:00	23.9997	83.913
1438	1	2008-08-10 23:30:00	23.5628	83.905
1439	1	2008-08-10 23:40:00	23.5961	83.888
1440	1	2008-08-10 23:50:00	23.5728	83.897
1441	1	2008-08-11	23.513	83.897
1442	1	2008-08-11 00:10:00	24.3214	83.88
1443	1	2008-08-11 00:20:00	23.5136	83.848
1444	1	2008-08-11 00:30:00	23.4893	83.848
1445	1	2008-08-11 00:40:00	23.541	83.831
1446	1	2008-08-11 00:50:00	23.5293	83.823
1447	1	2008-08-11 01:00:00	23.5103	83.807
1448	1	2008-08-11 01:10:00	23.9179	83.823
1449	1	2008-08-11 01:20:00	24.3409	83.741
1450	1	2008-08-11 01:30:00	24.3282	83.79
1451	1	2008-08-11 01:40:00	24.3236	83.766
1452	1	2008-08-11 01:50:00	24.4693	83.741
1453	1	2008-08-11 02:00:00	24.5047	83.725
1454	1	2008-08-11 02:10:00	24.2018	83.708
1455	1	2008-08-11 02:20:00	23.5268	83.676
1456	1	2008-08-11 02:30:00	23.293	83.676
1457	1	2008-08-11 02:40:00	23.7805	83.668
1458	1	2008-08-11 02:50:00	23.3775	83.668
1459	1	2008-08-11 03:00:00	23.3361	83.659
1460	1	2008-08-11 03:10:00	23.3658	83.643
1461	1	2008-08-11 03:20:00	23.4717	83.651
1462	1	2008-08-11 03:30:00	23.4995	83.602
1463	1	2008-08-11 03:40:00	23.5195	83.569
1464	1	2008-08-11 03:50:00	23.8966	83.586
1465	1	2008-08-11 04:00:00	23.5357	83.602
1466	1	2008-08-11 04:10:00	23.8638	83.537
1467	1	2008-08-11 04:20:00	24.0397	83.561
1468	1	2008-08-11 04:30:00	24.5657	83.545
1469	1	2008-08-11 04:40:00	24.69	83.553
1470	1	2008-08-11 04:50:00	24.7159	83.569
1471	1	2008-08-11 05:00:00	24.5928	83.537
1472	1	2008-08-11 05:10:00	24.6135	83.553
1473	1	2008-08-11 05:20:00	24.5695	83.553
1474	1	2008-08-11 05:30:00	24.5553	83.537
1475	1	2008-08-11 05:40:00	24.6221	83.52
1476	1	2008-08-11 05:50:00	24.6448	83.529
1477	1	2008-08-11 06:00:00	24.5994	83.537
1478	1	2008-08-11 06:10:00	24.6056	83.537
1479	1	2008-08-11 06:20:00	24.6109	83.545
1480	1	2008-08-11 06:30:00	24.6394	83.529
1481	1	2008-08-11 06:40:00	24.6714	83.52
1482	1	2008-08-11 06:50:00	24.7692	83.529
1483	1	2008-08-11 07:00:00	24.7008	83.545
1484	1	2008-08-11 07:10:00	24.3472	83.545
1485	1	2008-08-11 07:20:00	24.2546	83.545
1486	1	2008-08-11 07:30:00	24.3497	83.545
1487	1	2008-08-11 07:40:00	24.1142	83.553
1488	1	2008-08-11 07:50:00	23.8709	83.537
1489	1	2008-08-11 08:00:00	23.8012	83.561
1490	1	2008-08-11 08:10:00	24.2329	83.553
1491	1	2008-08-11 08:20:00	23.5076	83.561
1492	1	2008-08-11 08:30:00	23.7191	83.561
1493	1	2008-08-11 08:40:00	23.3264	83.537
1494	1	2008-08-11 08:50:00	23.3062	83.553
1495	1	2008-08-11 09:00:00	23.2909	83.537
1496	1	2008-08-11 09:10:00	23.2641	83.529
1497	1	2008-08-11 09:20:00	23.2216	83.569
1498	1	2008-08-11 09:30:00	23.1834	83.561
1499	1	2008-08-11 09:40:00	23.1652	83.569
1500	1	2008-08-11 09:50:00	23.1425	83.553
1501	1	2008-08-11 10:00:00	23.1457	83.537
1502	1	2008-08-11 10:10:00	23.1196	83.529
1503	1	2008-08-11 10:20:00	23.035	83.561
1504	1	2008-08-11 10:30:00	23.0217	83.537
1505	1	2008-08-11 10:40:00	23.028	83.553
1506	1	2008-08-11 10:50:00	23.0373	83.52
1507	1	2008-08-11 11:00:00	23.0659	83.52
1508	1	2008-08-11 11:10:00	23.1238	83.52
1509	1	2008-08-11 11:20:00	23.104	83.529
1510	1	2008-08-11 11:30:00	23.5639	83.504
1511	1	2008-08-11 11:40:00	23.5876	83.537
1512	1	2008-08-11 11:50:00	24.3819	83.504
1513	1	2008-08-11 12:00:00	23.1494	83.496
1514	1	2008-08-11 12:10:00	23.0976	83.479
1515	1	2008-08-11 12:20:00	23.0923	83.496
1516	1	2008-08-11 12:30:00	23.0911	83.504
1517	1	2008-08-11 12:40:00	23.095	83.496
1518	1	2008-08-11 12:50:00	23.1188	83.496
1519	1	2008-08-11 13:00:00	23.1264	83.488
1520	1	2008-08-11 13:10:00	23.1358	83.479
1521	1	2008-08-11 13:20:00	23.1371	83.455
1522	1	2008-08-11 13:30:00	23.1547	83.439
1523	1	2008-08-11 13:40:00	23.1532	83.43
1524	1	2008-08-11 13:50:00	23.1542	83.455
1525	1	2008-08-11 14:00:00	23.1542	83.455
1526	1	2008-08-11 14:10:00	23.1559	83.447
1527	1	2008-08-11 14:20:00	22.9634	83.43
1528	1	2008-08-11 14:30:00	22.8787	83.439
1529	1	2008-08-11 14:40:00	22.8356	83.447
1530	1	2008-08-11 14:50:00	22.837	83.43
1531	1	2008-08-11 15:00:00	22.8206	83.422
1532	1	2008-08-11 15:10:00	22.8281	83.439
1533	1	2008-08-11 15:20:00	22.8509	83.455
1534	1	2008-08-11 15:30:00	22.8412	83.406
1535	1	2008-08-11 15:40:00	22.8569	83.439
1536	1	2008-08-11 15:50:00	22.8578	83.439
1537	1	2008-08-11 16:00:00	22.8589	83.455
1538	1	2008-08-11 16:10:00	22.8563	83.455
1539	1	2008-08-11 16:20:00	22.8512	83.455
1540	1	2008-08-11 16:30:00	22.8436	83.447
1541	1	2008-08-11 16:40:00	22.8575	83.479
1542	1	2008-08-11 16:50:00	22.8926	83.463
1543	1	2008-08-11 17:00:00	22.8989	83.496
1544	1	2008-08-11 17:10:00	22.9707	83.52
1545	1	2008-08-11 17:20:00	22.9174	83.52
1546	1	2008-08-11 17:30:00	22.9053	83.537
1547	1	2008-08-11 17:40:00	22.9051	83.545
1548	1	2008-08-11 17:50:00	22.8934	83.561
1549	1	2008-08-11 18:00:00	22.8915	83.569
1550	1	2008-08-11 18:10:00	22.8846	83.569
1551	1	2008-08-11 18:20:00	22.8845	83.594
1552	1	2008-08-11 18:30:00	22.8938	83.602
1553	1	2008-08-11 18:40:00	22.9022	83.659
1554	1	2008-08-11 18:50:00	22.9012	83.668
1555	1	2008-08-11 19:00:00	22.9017	83.7
1556	1	2008-08-11 19:10:00	22.904	83.7
1557	1	2008-08-11 19:20:00	22.9109	83.7
1558	1	2008-08-11 19:30:00	22.9254	83.717
1559	1	2008-08-11 19:40:00	22.9218	83.758
1560	1	2008-08-11 19:50:00	22.9237	83.774
1561	1	2008-08-11 20:00:00	22.9817	83.798
1562	1	2008-08-11 20:10:00	23.0157	83.807
1563	1	2008-08-11 20:20:00	23.0497	83.815
1564	1	2008-08-11 20:30:00	23.0683	83.823
1565	1	2008-08-11 20:40:00	23.1118	83.864
1566	1	2008-08-11 20:50:00	23.1042	83.864
1567	1	2008-08-11 21:00:00	23.1335	83.897
1568	1	2008-08-11 21:10:00	23.1942	83.921
1569	1	2008-08-11 21:20:00	23.3322	83.905
1570	1	2008-08-11 21:30:00	23.3307	83.905
1571	1	2008-08-11 21:40:00	23.5996	83.929
1572	1	2008-08-11 21:50:00	23.8773	83.946
1573	1	2008-08-11 22:00:00	23.6261	83.987
1574	1	2008-08-11 22:10:00	23.6493	83.946
1575	1	2008-08-11 22:20:00	23.5845	83.962
1576	1	2008-08-11 22:30:00	23.644	83.962
1577	1	2008-08-11 22:40:00	23.72	84.019
1578	1	2008-08-11 22:50:00	23.3801	84.003
1579	1	2008-08-11 23:00:00	23.4022	83.987
1580	1	2008-08-11 23:10:00	23.5784	84.011
1581	1	2008-08-11 23:20:00	23.6133	84.011
1582	1	2008-08-11 23:30:00	23.5613	83.995
1583	1	2008-08-11 23:40:00	23.5146	83.987
1584	1	2008-08-11 23:50:00	23.4588	83.97
1585	1	2008-08-12	23.4243	83.995
1586	1	2008-08-12 00:10:00	23.4585	83.987
1587	1	2008-08-12 00:20:00	23.4741	83.97
1588	1	2008-08-12 00:30:00	23.5404	83.954
1589	1	2008-08-12 00:40:00	23.6494	83.954
1590	1	2008-08-12 00:50:00	23.7298	83.921
1591	1	2008-08-12 01:00:00	23.7982	83.921
1592	1	2008-08-12 01:10:00	23.8041	83.913
1593	1	2008-08-12 01:20:00	23.7258	83.888
1594	1	2008-08-12 01:30:00	23.7751	83.839
1595	1	2008-08-12 01:40:00	23.7946	83.864
1596	1	2008-08-12 01:50:00	23.8258	83.815
1597	1	2008-08-12 02:00:00	23.8182	83.856
1598	1	2008-08-12 02:10:00	23.8717	83.815
1599	1	2008-08-12 02:20:00	23.8631	83.807
1600	1	2008-08-12 02:30:00	23.8804	83.774
1601	1	2008-08-12 02:40:00	23.6426	83.758
1602	1	2008-08-12 02:50:00	23.6221	83.725
1603	1	2008-08-12 03:00:00	23.746	83.725
1604	1	2008-08-12 03:10:00	23.8008	83.692
1605	1	2008-08-12 03:20:00	23.741	83.659
1606	1	2008-08-12 03:30:00	23.908	83.659
1607	1	2008-08-12 03:40:00	23.9243	83.659
1608	1	2008-08-12 03:50:00	23.9312	83.635
1609	1	2008-08-12 04:00:00	23.9326	83.635
1610	1	2008-08-12 04:10:00	23.9378	83.61
1611	1	2008-08-12 04:20:00	23.946	83.602
1612	1	2008-08-12 04:30:00	23.9528	83.594
1613	1	2008-08-12 04:40:00	23.9512	83.578
1614	1	2008-08-12 04:50:00	23.913	83.594
1615	1	2008-08-12 05:00:00	23.8688	83.594
1616	1	2008-08-12 05:10:00	23.7604	83.545
1617	1	2008-08-12 05:20:00	23.8079	83.545
1618	1	2008-08-12 05:30:00	23.852	83.553
1619	1	2008-08-12 05:40:00	23.8535	83.553
1620	1	2008-08-12 05:50:00	23.7821	83.545
1621	1	2008-08-12 06:00:00	23.8156	83.529
1622	1	2008-08-12 06:10:00	23.8505	83.52
1623	1	2008-08-12 06:20:00	24.1435	83.529
1624	1	2008-08-12 06:30:00	23.9237	83.512
1625	1	2008-08-12 06:40:00	23.8951	83.504
1626	1	2008-08-12 06:50:00	23.9365	83.529
1627	1	2008-08-12 07:00:00	23.9821	83.537
1628	1	2008-08-12 07:10:00	24.0588	83.504
1629	1	2008-08-12 07:20:00	24.0916	83.529
1630	1	2008-08-12 07:30:00	24.1218	83.529
1631	1	2008-08-12 07:40:00	24.1109	83.537
1632	1	2008-08-12 07:50:00	24.1681	83.545
1633	1	2008-08-12 08:00:00	24.1626	83.545
1634	1	2008-08-12 08:10:00	24.1636	83.545
1635	1	2008-08-12 08:20:00	24.2114	83.537
1636	1	2008-08-12 08:30:00	24.2201	83.545
1637	1	2008-08-12 08:40:00	24.2673	83.553
1638	1	2008-08-12 08:50:00	24.3418	83.578
1639	1	2008-08-12 09:00:00	24.1131	83.569
1640	1	2008-08-12 09:10:00	24.14	83.578
1641	1	2008-08-12 09:20:00	24.1843	83.602
1642	1	2008-08-12 09:30:00	23.6505	83.578
1643	1	2008-08-12 09:40:00	23.6521	83.561
1644	1	2008-08-12 09:50:00	23.6309	83.553
1645	1	2008-08-12 10:00:00	23.6586	83.586
1646	1	2008-08-12 10:10:00	23.6335	83.586
1647	1	2008-08-12 10:20:00	23.635	83.578
1648	1	2008-08-12 10:30:00	23.6877	83.561
1649	1	2008-08-12 10:40:00	23.843	83.569
1650	1	2008-08-12 10:50:00	24.2562	83.594
1651	1	2008-08-12 11:00:00	24.4106	83.594
1652	1	2008-08-12 11:10:00	24.4248	83.586
1653	1	2008-08-12 11:20:00	24.498	83.561
1654	1	2008-08-12 11:30:00	24.5726	83.569
1655	1	2008-08-12 11:40:00	23.7921	83.578
1656	1	2008-08-12 11:50:00	24.1787	83.586
1657	1	2008-08-12 12:00:00	23.802	83.561
1658	1	2008-08-12 12:10:00	23.7386	83.537
1659	1	2008-08-12 12:20:00	23.7529	83.545
1660	1	2008-08-12 12:30:00	24.3279	83.529
1661	1	2008-08-12 12:40:00	23.7142	83.537
1662	1	2008-08-12 12:50:00	24.6229	83.52
1663	1	2008-08-12 13:00:00	24.7681	83.529
1664	1	2008-08-12 13:10:00	23.829	83.537
1665	1	2008-08-12 13:20:00	24.324	83.504
1666	1	2008-08-12 13:30:00	24.1017	83.504
1667	1	2008-08-12 13:40:00	24.2705	83.504
1668	1	2008-08-12 13:50:00	24.0612	83.463
1669	1	2008-08-12 14:00:00	24.4287	83.463
1670	1	2008-08-12 14:10:00	24.3907	83.471
1671	1	2008-08-12 14:20:00	24.4916	83.479
1672	1	2008-08-12 14:30:00	24.3835	83.414
1673	1	2008-08-12 14:40:00	24.2354	83.471
1674	1	2008-08-12 14:50:00	24.1753	83.414
1675	1	2008-08-12 15:00:00	24.2466	83.463
1676	1	2008-08-12 15:10:00	24.3765	83.447
1677	1	2008-08-12 15:20:00	24.3824	83.414
1678	1	2008-08-12 15:30:00	24.3389	83.43
1679	1	2008-08-12 15:40:00	24.2221	83.406
1680	1	2008-08-12 15:50:00	24.2105	83.439
1681	1	2008-08-12 16:00:00	24.2121	83.414
1682	1	2008-08-12 16:10:00	24.204	83.422
1683	1	2008-08-12 16:20:00	24.1776	83.406
1684	1	2008-08-12 16:30:00	24.1504	83.43
1685	1	2008-08-12 16:40:00	24.102	83.43
1686	1	2008-08-12 16:50:00	23.9758	83.414
1687	1	2008-08-12 17:00:00	23.8577	83.414
1688	1	2008-08-12 17:10:00	23.8798	83.439
1689	1	2008-08-12 17:20:00	23.7964	83.463
1690	1	2008-08-12 17:30:00	23.636	83.455
1691	1	2008-08-12 17:40:00	23.6266	83.479
1692	1	2008-08-12 17:50:00	23.332	83.488
1693	1	2008-08-12 18:00:00	23.3539	83.488
1694	1	2008-08-12 18:10:00	23.3418	83.504
1695	1	2008-08-12 18:20:00	23.7644	83.545
1696	1	2008-08-12 18:30:00	23.6696	83.545
1697	1	2008-08-12 18:40:00	23.7085	83.52
1698	1	2008-08-12 18:50:00	23.825	83.578
1699	1	2008-08-12 19:00:00	23.7191	83.594
1700	1	2008-08-12 19:10:00	23.6411	83.627
1701	1	2008-08-12 19:20:00	23.5439	83.61
1702	1	2008-08-12 19:30:00	23.4626	83.643
1703	1	2008-08-12 19:40:00	23.4893	83.635
1704	1	2008-08-12 19:50:00	23.4781	83.692
1705	1	2008-08-12 20:00:00	23.4975	83.741
1706	1	2008-08-12 20:10:00	23.6962	83.725
1707	1	2008-08-12 20:20:00	23.9227	83.708
1708	1	2008-08-12 20:30:00	23.9523	83.79
1709	1	2008-08-12 20:40:00	24.0235	83.774
1710	1	2008-08-12 20:50:00	24.0277	83.807
1711	1	2008-08-12 21:00:00	24.0219	83.815
1712	1	2008-08-12 21:10:00	23.802	83.848
1713	1	2008-08-12 21:20:00	23.4532	83.897
1714	1	2008-08-12 21:30:00	23.8438	83.888
1715	1	2008-08-12 21:40:00	23.7724	83.897
1716	1	2008-08-12 21:50:00	24.1081	83.938
1717	1	2008-08-12 22:00:00	23.7785	83.97
1718	1	2008-08-12 22:10:00	23.6283	83.946
1719	1	2008-08-12 22:20:00	23.9601	83.946
1720	1	2008-08-12 22:30:00	23.5293	83.978
1721	1	2008-08-12 22:40:00	23.9229	83.995
1722	1	2008-08-12 22:50:00	23.9441	84.028
1723	1	2008-08-12 23:00:00	23.9584	83.995
1724	1	2008-08-12 23:10:00	23.8611	83.995
1725	1	2008-08-12 23:20:00	23.4956	83.987
1726	1	2008-08-12 23:30:00	23.6268	84.003
1727	1	2008-08-12 23:40:00	23.5082	84.019
1728	1	2008-08-12 23:50:00	23.6856	84.036
1729	1	2008-08-13	23.958	84.003
1730	1	2008-08-13 00:10:00	23.9054	84.019
1731	1	2008-08-13 00:20:00	23.8232	84.052
1732	1	2008-08-13 00:30:00	23.69	83.987
1733	1	2008-08-13 00:40:00	23.7724	83.978
1734	1	2008-08-13 00:50:00	23.8359	84.003
1735	1	2008-08-13 01:00:00	23.9699	83.97
1736	1	2008-08-13 01:10:00	24.0456	83.97
1737	1	2008-08-13 01:20:00	24.1227	83.962
1738	1	2008-08-13 01:30:00	24.0535	83.938
1739	1	2008-08-13 01:40:00	24.2325	83.946
1740	1	2008-08-13 01:50:00	24.1043	83.905
1741	1	2008-08-13 02:00:00	23.9394	83.921
1742	1	2008-08-13 02:10:00	23.7969	83.88
1743	1	2008-08-13 02:20:00	22.9549	83.864
1744	1	2008-08-13 02:30:00	22.6698	83.839
1745	1	2008-08-13 02:40:00	22.646	83.798
1746	1	2008-08-13 02:50:00	23.1698	83.79
1747	1	2008-08-13 03:00:00	23.1116	83.839
1748	1	2008-08-13 03:10:00	23.0342	83.733
1749	1	2008-08-13 03:20:00	23.0808	83.749
1750	1	2008-08-13 03:30:00	23.5686	83.717
1751	1	2008-08-13 03:40:00	23.5883	83.708
1752	1	2008-08-13 03:50:00	23.5526	83.676
1753	1	2008-08-13 04:00:00	23.4837	83.7
1754	1	2008-08-13 04:10:00	23.3667	83.643
1755	1	2008-08-13 04:20:00	23.4262	83.635
1756	1	2008-08-13 04:30:00	23.9157	83.578
1757	1	2008-08-13 04:40:00	23.7375	83.586
1758	1	2008-08-13 04:50:00	23.4203	83.602
1759	1	2008-08-13 05:00:00	23.7097	83.586
1760	1	2008-08-13 05:10:00	23.7607	83.578
1761	1	2008-08-13 05:20:00	23.8489	83.569
1762	1	2008-08-13 05:30:00	23.9772	83.537
1763	1	2008-08-13 05:40:00	23.877	83.52
1764	1	2008-08-13 05:50:00	23.8629	83.512
1765	1	2008-08-13 06:00:00	23.7687	83.52
1766	1	2008-08-13 06:10:00	23.57	83.512
1767	1	2008-08-13 06:20:00	23.3661	83.504
1768	1	2008-08-13 06:30:00	23.4476	83.496
1769	1	2008-08-13 06:40:00	23.1835	83.488
1770	1	2008-08-13 06:50:00	23.1147	83.52
1771	1	2008-08-13 07:00:00	23.1062	83.512
1772	1	2008-08-13 07:10:00	23.134	83.529
1773	1	2008-08-13 07:20:00	23.1571	83.471
1774	1	2008-08-13 07:30:00	23.1563	83.479
1775	1	2008-08-13 07:40:00	23.3877	83.479
1776	1	2008-08-13 07:50:00	23.4949	83.496
1777	1	2008-08-13 08:00:00	23.4684	83.52
1778	1	2008-08-13 08:10:00	23.4916	83.52
1779	1	2008-08-13 08:20:00	23.4774	83.537
1780	1	2008-08-13 08:30:00	23.1751	83.496
1781	1	2008-08-13 08:40:00	23.3761	83.545
1782	1	2008-08-13 08:50:00	23.4033	83.553
1783	1	2008-08-13 09:00:00	23.3725	83.545
1784	1	2008-08-13 09:10:00	23.3798	83.545
1785	1	2008-08-13 09:20:00	23.3757	83.537
1786	1	2008-08-13 09:30:00	23.3423	83.529
1787	1	2008-08-13 09:40:00	23.3316	83.545
1788	1	2008-08-13 09:50:00	23.3214	83.537
1789	1	2008-08-13 10:00:00	23.3257	83.569
1790	1	2008-08-13 10:10:00	23.3336	83.602
1791	1	2008-08-13 10:20:00	23.4226	83.569
1792	1	2008-08-13 10:30:00	23.4132	83.578
1793	1	2008-08-13 10:40:00	23.5385	83.619
1794	1	2008-08-13 10:50:00	23.5977	83.594
1795	1	2008-08-13 11:00:00	23.591	83.61
1796	1	2008-08-13 11:10:00	23.6252	83.578
1797	1	2008-08-13 11:20:00	23.6692	83.578
1798	1	2008-08-13 11:30:00	23.662	83.561
1799	1	2008-08-13 11:40:00	23.6491	83.594
1800	1	2008-08-13 11:50:00	23.5591	83.586
1801	1	2008-08-13 12:00:00	23.6012	83.561
1802	1	2008-08-13 12:10:00	23.4502	83.537
1803	1	2008-08-13 12:20:00	23.4989	83.578
1804	1	2008-08-13 12:30:00	23.4198	83.561
1805	1	2008-08-13 12:40:00	23.4083	83.561
1806	1	2008-08-13 12:50:00	23.3886	83.594
1807	1	2008-08-13 13:00:00	23.3537	83.553
1808	1	2008-08-13 13:10:00	23.3775	83.512
1809	1	2008-08-13 13:20:00	23.4177	83.52
1810	1	2008-08-13 13:30:00	23.3855	83.504
1811	1	2008-08-13 13:40:00	23.4016	83.504
1812	1	2008-08-13 13:50:00	23.4149	83.553
1813	1	2008-08-13 14:00:00	23.4469	83.479
1814	1	2008-08-13 14:10:00	23.4754	83.479
1815	1	2008-08-13 14:20:00	23.5131	83.512
1816	1	2008-08-13 14:30:00	23.4772	83.463
1817	1	2008-08-13 14:40:00	23.5179	83.471
1818	1	2008-08-13 14:50:00	23.547	83.43
1819	1	2008-08-13 15:00:00	23.5703	83.455
1820	1	2008-08-13 15:10:00	23.655	83.455
1821	1	2008-08-13 15:20:00	23.576	83.43
1822	1	2008-08-13 15:30:00	23.6363	83.406
1823	1	2008-08-13 15:40:00	23.5665	83.365
1824	1	2008-08-13 15:50:00	23.5817	83.398
1825	1	2008-08-13 16:00:00	23.6677	83.406
1826	1	2008-08-13 16:10:00	23.8926	83.365
1827	1	2008-08-13 16:20:00	23.9574	83.406
1828	1	2008-08-13 16:30:00	23.8927	83.365
1829	1	2008-08-13 16:40:00	23.6347	83.373
1830	1	2008-08-13 16:50:00	23.4325	83.389
1831	1	2008-08-13 17:00:00	23.3572	83.373
1832	1	2008-08-13 17:10:00	23.3876	83.381
1833	1	2008-08-13 17:20:00	23.5574	83.406
1834	1	2008-08-13 17:30:00	23.5653	83.381
1835	1	2008-08-13 17:40:00	23.6268	83.43
1836	1	2008-08-13 17:50:00	23.6505	83.349
1837	1	2008-08-13 18:00:00	23.6425	83.414
1838	1	2008-08-13 18:10:00	23.6267	83.414
1839	1	2008-08-13 18:20:00	23.636	83.414
1840	1	2008-08-13 18:30:00	23.6054	83.455
1841	1	2008-08-13 18:40:00	23.6506	83.455
1842	1	2008-08-13 18:50:00	23.569	83.488
1843	1	2008-08-13 19:00:00	23.5419	83.463
1844	1	2008-08-13 19:10:00	23.5325	83.471
1845	1	2008-08-13 19:20:00	23.4802	83.52
1846	1	2008-08-13 19:30:00	23.4646	83.545
1847	1	2008-08-13 19:40:00	23.4512	83.569
1848	1	2008-08-13 19:50:00	23.4534	83.602
1849	1	2008-08-13 20:00:00	23.4087	83.643
1850	1	2008-08-13 20:10:00	23.3992	83.61
1851	1	2008-08-13 20:20:00	23.4001	83.659
1852	1	2008-08-13 20:30:00	23.4358	83.668
1853	1	2008-08-13 20:40:00	23.4411	83.692
1854	1	2008-08-13 20:50:00	23.471	83.717
1855	1	2008-08-13 21:00:00	23.4971	83.733
1856	1	2008-08-13 21:10:00	23.526	83.782
1857	1	2008-08-13 21:20:00	23.5587	83.774
1858	1	2008-08-13 21:30:00	23.5653	83.848
1859	1	2008-08-13 21:40:00	23.568	83.856
1860	1	2008-08-13 21:50:00	23.5751	83.848
1861	1	2008-08-13 22:00:00	23.6044	83.856
1862	1	2008-08-13 22:10:00	23.6201	83.897
1863	1	2008-08-13 22:20:00	23.6315	83.872
1864	1	2008-08-13 22:30:00	23.6352	83.905
1865	1	2008-08-13 22:40:00	23.6542	83.97
1866	1	2008-08-13 22:50:00	23.6649	83.946
1867	1	2008-08-13 23:00:00	23.7063	83.946
1868	1	2008-08-13 23:10:00	23.7455	83.954
1869	1	2008-08-13 23:20:00	23.7569	83.97
1870	1	2008-08-13 23:30:00	23.7825	84.003
1871	1	2008-08-13 23:40:00	23.8159	84.003
1872	1	2008-08-13 23:50:00	23.8418	84.028
1873	1	2008-08-14	23.8554	84.044
1874	1	2008-08-14 00:10:00	23.8726	84.019
1875	1	2008-08-14 00:20:00	23.8875	84.019
1876	1	2008-08-14 00:30:00	23.9181	84.044
1877	1	2008-08-14 00:40:00	23.9512	84.044
1878	1	2008-08-14 00:50:00	23.9673	84.028
1879	1	2008-08-14 01:00:00	23.9884	84.044
1880	1	2008-08-14 01:10:00	23.992	83.995
1881	1	2008-08-14 01:20:00	23.9996	83.97
1882	1	2008-08-14 01:30:00	24.0512	83.987
1883	1	2008-08-14 01:40:00	24.0266	83.946
1884	1	2008-08-14 01:50:00	24.0712	83.954
1885	1	2008-08-14 02:00:00	23.9917	83.954
1886	1	2008-08-14 02:10:00	24.023	83.921
1887	1	2008-08-14 02:20:00	24.0445	83.897
1888	1	2008-08-14 02:30:00	24.1601	83.88
1889	1	2008-08-14 02:40:00	23.9886	83.807
1890	1	2008-08-14 02:50:00	23.854	83.807
1891	1	2008-08-14 03:00:00	23.7583	83.823
1892	1	2008-08-14 03:10:00	23.6944	83.848
1893	1	2008-08-14 03:20:00	23.9905	83.782
1894	1	2008-08-14 03:30:00	23.6197	83.774
1895	1	2008-08-14 03:40:00	23.6026	83.733
1896	1	2008-08-14 03:50:00	23.6033	83.7
1897	1	2008-08-14 04:00:00	23.5454	83.708
1898	1	2008-08-14 04:10:00	23.5213	83.61
1899	1	2008-08-14 04:20:00	23.5273	83.659
1900	1	2008-08-14 04:30:00	23.5415	83.676
1901	1	2008-08-14 04:40:00	23.5448	83.627
1902	1	2008-08-14 04:50:00	23.5526	83.594
1903	1	2008-08-14 05:00:00	23.5433	83.569
1904	1	2008-08-14 05:10:00	23.5446	83.553
1905	1	2008-08-14 05:20:00	23.5403	83.578
1906	1	2008-08-14 05:30:00	23.5417	83.512
1907	1	2008-08-14 05:40:00	23.5469	83.496
1908	1	2008-08-14 05:50:00	23.5596	83.496
1909	1	2008-08-14 06:00:00	23.6146	83.479
1910	1	2008-08-14 06:10:00	23.6488	83.471
1911	1	2008-08-14 06:20:00	23.5833	83.463
1912	1	2008-08-14 06:30:00	23.6437	83.471
1913	1	2008-08-14 06:40:00	23.6036	83.479
1914	1	2008-08-14 06:50:00	23.7334	83.439
1915	1	2008-08-14 07:00:00	23.7472	83.463
1916	1	2008-08-14 07:10:00	23.5971	83.447
1917	1	2008-08-14 07:20:00	23.618	83.471
1918	1	2008-08-14 07:30:00	23.6389	83.496
1919	1	2008-08-14 07:40:00	23.6635	83.398
1920	1	2008-08-14 07:50:00	23.7384	83.439
1921	1	2008-08-14 08:00:00	23.7278	83.479
1922	1	2008-08-14 08:10:00	23.7045	83.504
1923	1	2008-08-14 08:20:00	23.6665	83.455
1924	1	2008-08-14 08:30:00	23.6665	83.447
1925	1	2008-08-14 08:40:00	23.6747	83.488
1926	1	2008-08-14 08:50:00	23.6785	83.488
1927	1	2008-08-14 09:00:00	23.7524	83.537
1928	1	2008-08-14 09:10:00	23.7696	83.537
1929	1	2008-08-14 09:20:00	23.8019	83.537
1930	1	2008-08-14 09:30:00	23.8144	83.504
1931	1	2008-08-14 09:40:00	23.6998	83.504
1932	1	2008-08-14 09:50:00	23.3913	83.545
1933	1	2008-08-14 10:00:00	23.7915	83.602
1934	1	2008-08-14 10:10:00	23.2807	83.545
1935	1	2008-08-14 10:20:00	23.1285	83.569
1936	1	2008-08-14 10:30:00	23.0384	83.553
1937	1	2008-08-14 10:40:00	22.9574	83.569
1938	1	2008-08-14 10:50:00	22.9006	83.61
1939	1	2008-08-14 11:00:00	22.9146	83.586
1940	1	2008-08-14 11:10:00	22.9934	83.569
1941	1	2008-08-14 11:20:00	23.1516	83.553
1942	1	2008-08-14 11:30:00	23.3187	83.594
1943	1	2008-08-14 11:40:00	23.1825	83.594
1944	1	2008-08-14 11:50:00	23.2455	83.619
1945	1	2008-08-14 12:00:00	23.2542	83.602
1946	1	2008-08-14 12:10:00	23.2753	83.578
1947	1	2008-08-14 12:20:00	23.3118	83.586
1948	1	2008-08-14 12:30:00	23.3171	83.586
1949	1	2008-08-14 12:40:00	23.3136	83.578
1950	1	2008-08-14 12:50:00	23.3132	83.578
1951	1	2008-08-14 13:00:00	23.2919	83.553
1952	1	2008-08-14 13:10:00	23.2806	83.545
1953	1	2008-08-14 13:20:00	23.3684	83.537
1954	1	2008-08-14 13:30:00	23.3257	83.553
1955	1	2008-08-14 13:40:00	23.5689	83.52
1956	1	2008-08-14 13:50:00	23.6974	83.512
1957	1	2008-08-14 14:00:00	23.8282	83.512
1958	1	2008-08-14 14:10:00	23.7853	83.537
1959	1	2008-08-14 14:20:00	23.3726	83.463
1960	1	2008-08-14 14:30:00	23.2387	83.488
1961	1	2008-08-14 14:40:00	23.2384	83.414
1962	1	2008-08-14 14:50:00	23.416	83.463
1963	1	2008-08-14 15:00:00	23.2091	83.471
1964	1	2008-08-14 15:10:00	23.2349	83.414
1965	1	2008-08-14 15:20:00	23.1924	83.422
1966	1	2008-08-14 15:30:00	23.1865	83.439
1967	1	2008-08-14 15:40:00	23.2381	83.463
1968	1	2008-08-14 15:50:00	23.2447	83.398
1969	1	2008-08-14 16:00:00	23.1858	83.406
1970	1	2008-08-14 16:10:00	23.1772	83.414
1971	1	2008-08-14 16:20:00	23.1799	83.349
1972	1	2008-08-14 16:30:00	23.1754	83.389
1973	1	2008-08-14 16:40:00	23.19	83.365
1974	1	2008-08-14 16:50:00	23.2673	83.373
1975	1	2008-08-14 17:00:00	23.232	83.381
1976	1	2008-08-14 17:10:00	23.0855	83.34
1977	1	2008-08-14 17:20:00	23.0177	83.389
1978	1	2008-08-14 17:30:00	22.9294	83.349
1979	1	2008-08-14 17:40:00	22.8852	83.332
1980	1	2008-08-14 17:50:00	22.8421	83.357
1981	1	2008-08-14 18:00:00	22.8275	83.373
1982	1	2008-08-14 18:10:00	23.0578	83.357
1983	1	2008-08-14 18:20:00	23.0686	83.373
1984	1	2008-08-14 18:30:00	23.1212	83.357
1985	1	2008-08-14 18:40:00	23.0801	83.381
1986	1	2008-08-14 18:50:00	23.0511	83.365
1987	1	2008-08-14 19:00:00	23.0068	83.389
1988	1	2008-08-14 19:10:00	23.0202	83.422
1989	1	2008-08-14 19:20:00	23.0575	83.381
1990	1	2008-08-14 19:30:00	23.058	83.43
1991	1	2008-08-14 19:40:00	23.0165	83.463
1992	1	2008-08-14 19:50:00	22.9622	83.471
1993	1	2008-08-14 20:00:00	22.9141	83.529
1994	1	2008-08-14 20:10:00	23.1474	83.545
1995	1	2008-08-14 20:20:00	23.1829	83.545
1996	1	2008-08-14 20:30:00	23.1513	83.586
1997	1	2008-08-14 20:40:00	23.1651	83.578
1998	1	2008-08-14 20:50:00	23.1623	83.619
1999	1	2008-08-14 21:00:00	23.1613	83.659
[truncated: 308,771+ more rows]

## Sheet: CoralMarkingTemperature
Plot Title: Mesophotic coral marking2007
#	Time, GMT-10:00	Temp, °C	Batt, V	Coupler Detached	Coupler Attached	Host Connected	Stopped	End Of File		Coral marked 12/9/2007 and recoverd 1/19/2010
294	2007-12-09	25.162	2.99
295	2007-12-09 01:00:00	25.04	2.99
296	2007-12-09 02:00:00	25.016	2.99
297	2007-12-09 03:00:00	24.532	3.01
298	2007-12-09 04:00:00	24.508	3.01
299	2007-12-09 05:00:00	24.605	3.01
300	2007-12-09 06:00:00	24.605	3.01
301	2007-12-09 07:00:00	24.702	3.01
302	2007-12-09 08:00:00	24.798	3.01
303	2007-12-09 09:00:00	24.412	3.01
304	2007-12-09 10:00:00	24.702	3.01
305	2007-12-09 11:00:00	24.75	3.01
306	2007-12-09 12:00:00	24.581	3.01
307	2007-12-09 13:00:00	24.823	3.01
308	2007-12-09 14:00:00	24.774	3.01
309	2007-12-09 15:00:00	24.653	3.01
310	2007-12-09 16:00:00	24.629	3.01
311	2007-12-09 17:00:00	24.702	3.01
312	2007-12-09 18:00:00	24.702	3.01
313	2007-12-09 19:00:00	24.726	3.01
314	2007-12-09 20:00:00	24.677	3.01
315	2007-12-09 21:00:00	24.726	3.01
316	2007-12-09 22:00:00	24.653	3.01
317	2007-12-09 23:00:00	24.702	3.01
318	2007-12-10	24.798	3.01
319	2007-12-10 01:00:00	24.798	3.01
320	2007-12-10 02:00:00	24.871	3.01
321	2007-12-10 03:00:00	24.871	3.01
322	2007-12-10 04:00:00	24.895	3.01
323	2007-12-10 05:00:00	24.823	3.01
324	2007-12-10 06:00:00	24.847	3.01
325	2007-12-10 07:00:00	24.75	3.01
326	2007-12-10 08:00:00	24.798	3.01
327	2007-12-10 09:00:00	24.823	3.01
328	2007-12-10 10:00:00	24.871	3.01
329	2007-12-10 11:00:00	24.919	3.01
330	2007-12-10 12:00:00	24.895	3.01
331	2007-12-10 13:00:00	24.798	3.01
332	2007-12-10 14:00:00	24.871	3.01
333	2007-12-10 15:00:00	24.919	3.01
334	2007-12-10 16:00:00	24.944	3.01
335	2007-12-10 17:00:00	24.798	3.01
336	2007-12-10 18:00:00	24.774	3.01
337	2007-12-10 19:00:00	24.798	3.01
338	2007-12-10 20:00:00	24.823	3.01
339	2007-12-10 21:00:00	24.847	3.01
340	2007-12-10 22:00:00	24.847	3.01
341	2007-12-10 23:00:00	24.871	3.01
342	2007-12-11	24.871	3.01
343	2007-12-11 01:00:00	24.847	3.01
344	2007-12-11 02:00:00	24.919	3.01
345	2007-12-11 03:00:00	24.968	3.01
346	2007-12-11 04:00:00	24.919	3.01
347	2007-12-11 05:00:00	24.919	3.01
348	2007-12-11 06:00:00	24.895	3.01
349	2007-12-11 07:00:00	24.871	3.01
350	2007-12-11 08:00:00	24.823	3.01
351	2007-12-11 09:00:00	24.847	3.01
352	2007-12-11 10:00:00	24.871	3.01
353	2007-12-11 11:00:00	24.968	3.01
354	2007-12-11 12:00:00	24.919	3.01
355	2007-12-11 13:00:00	24.895	3.01
356	2007-12-11 14:00:00	24.919	3.01
357	2007-12-11 15:00:00	24.944	3.01
358	2007-12-11 16:00:00	24.919	3.01
359	2007-12-11 17:00:00	24.919	3.01
360	2007-12-11 18:00:00	24.968	3.01
361	2007-12-11 19:00:00	24.919	3.01
362	2007-12-11 20:00:00	24.944	3.01
363	2007-12-11 21:00:00	24.944	3.01
364	2007-12-11 22:00:00	24.895	3.01
365	2007-12-11 23:00:00	24.919	3.01
366	2007-12-12	24.919	3.01
367	2007-12-12 01:00:00	24.919	3.01
368	2007-12-12 02:00:00	24.774	3.01
369	2007-12-12 03:00:00	24.823	3.01
370	2007-12-12 04:00:00	24.944	3.01
371	2007-12-12 05:00:00	24.847	3.01
372	2007-12-12 06:00:00	24.823	3.01
373	2007-12-12 07:00:00	24.871	3.01
374	2007-12-12 08:00:00	24.823	3.01
375	2007-12-12 09:00:00	24.823	3.01
376	2007-12-12 10:00:00	24.847	3.01
377	2007-12-12 11:00:00	24.847	3.01
378	2007-12-12 12:00:00	24.895	3.01
379	2007-12-12 13:00:00	24.968	3.01
380	2007-12-12 14:00:00	24.871	3.01
381	2007-12-12 15:00:00	24.919	3.01
382	2007-12-12 16:00:00	24.919	3.01
383	2007-12-12 17:00:00	24.919	3.01
384	2007-12-12 18:00:00	24.823	3.01
385	2007-12-12 19:00:00	24.823	3.01
386	2007-12-12 20:00:00	24.823	3.01
387	2007-12-12 21:00:00	24.919	3.01
388	2007-12-12 22:00:00	24.944	3.01
389	2007-12-12 23:00:00	24.919	3.01
390	2007-12-13	24.944	3.01
391	2007-12-13 01:00:00	24.798	3.01
392	2007-12-13 02:00:00	24.774	3.01
393	2007-12-13 03:00:00	24.968	3.01
394	2007-12-13 04:00:00	24.968	3.01
395	2007-12-13 05:00:00	24.847	3.01
396	2007-12-13 06:00:00	24.919	3.01
397	2007-12-13 07:00:00	24.968	3.01
398	2007-12-13 08:00:00	24.823	3.01
399	2007-12-13 09:00:00	24.871	3.01
400	2007-12-13 10:00:00	24.702	3.01
401	2007-12-13 11:00:00	24.823	3.01
402	2007-12-13 12:00:00	24.895	3.01
403	2007-12-13 13:00:00	25.04	2.99
404	2007-12-13 14:00:00	24.968	3.01
405	2007-12-13 15:00:00	24.871	3.01
406	2007-12-13 16:00:00	24.823	3.01
407	2007-12-13 17:00:00	24.798	3.01
408	2007-12-13 18:00:00	24.774	3.01
409	2007-12-13 19:00:00	24.677	3.01
410	2007-12-13 20:00:00	24.702	3.01
411	2007-12-13 21:00:00	24.702	3.01
412	2007-12-13 22:00:00	24.702	3.01
413	2007-12-13 23:00:00	24.702	3.01
414	2007-12-14	24.75	3.01
415	2007-12-14 01:00:00	24.726	3.01
416	2007-12-14 02:00:00	24.823	3.01
417	2007-12-14 03:00:00	24.605	3.01
418	2007-12-14 04:00:00	24.726	3.01
419	2007-12-14 05:00:00	24.944	3.01
420	2007-12-14 06:00:00	24.798	3.01
421	2007-12-14 07:00:00	24.774	3.01
422	2007-12-14 08:00:00	24.726	3.01
423	2007-12-14 09:00:00	24.677	3.01
424	2007-12-14 10:00:00	24.823	3.01
425	2007-12-14 11:00:00	24.798	3.01
426	2007-12-14 12:00:00	24.798	3.01
427	2007-12-14 13:00:00	24.895	3.01
428	2007-12-14 14:00:00	24.798	3.01
429	2007-12-14 15:00:00	24.798	3.01
430	2007-12-14 16:00:00	24.726	3.01
431	2007-12-14 17:00:00	24.75	3.01
432	2007-12-14 18:00:00	24.75	3.01
433	2007-12-14 19:00:00	24.677	3.01
434	2007-12-14 20:00:00	24.629	3.01
435	2007-12-14 21:00:00	24.605	3.01
436	2007-12-14 22:00:00	24.677	3.01
437	2007-12-14 23:00:00	24.798	3.01
438	2007-12-15	24.75	3.01
439	2007-12-15 01:00:00	24.774	3.01
440	2007-12-15 02:00:00	24.895	3.01
441	2007-12-15 03:00:00	24.968	3.01
442	2007-12-15 04:00:00	25.162	2.99
443	2007-12-15 05:00:00	25.04	2.99
444	2007-12-15 06:00:00	24.871	3.01
445	2007-12-15 07:00:00	24.895	3.01
446	2007-12-15 08:00:00	24.968	3.01
447	2007-12-15 09:00:00	24.919	3.01
448	2007-12-15 10:00:00	24.774	3.01
449	2007-12-15 11:00:00	24.895	3.01
450	2007-12-15 12:00:00	24.798	3.01
451	2007-12-15 13:00:00	24.774	3.01
452	2007-12-15 14:00:00	24.798	3.01
453	2007-12-15 15:00:00	24.798	3.01
454	2007-12-15 16:00:00	25.065	2.99
455	2007-12-15 17:00:00	24.895	3.01
456	2007-12-15 18:00:00	24.871	3.01
457	2007-12-15 19:00:00	24.944	3.01
458	2007-12-15 20:00:00	24.944	3.01
459	2007-12-15 21:00:00	25.016	2.99
460	2007-12-15 22:00:00	24.895	3.01
461	2007-12-15 23:00:00	24.702	3.01
462	2007-12-16	24.726	3.01
463	2007-12-16 01:00:00	24.798	3.01
464	2007-12-16 02:00:00	24.798	3.01
465	2007-12-16 03:00:00	24.774	3.01
466	2007-12-16 04:00:00	24.847	3.01
467	2007-12-16 05:00:00	24.871	3.01
468	2007-12-16 06:00:00	24.798	3.01
469	2007-12-16 07:00:00	24.871	3.01
470	2007-12-16 08:00:00	24.895	3.01
471	2007-12-16 09:00:00	24.847	3.01
472	2007-12-16 10:00:00	24.895	3.01
473	2007-12-16 11:00:00	24.847	3.01
474	2007-12-16 12:00:00	24.919	3.01
475	2007-12-16 13:00:00	24.992	2.99
476	2007-12-16 14:00:00	24.871	3.01
477	2007-12-16 15:00:00	24.895	3.01
478	2007-12-16 16:00:00	24.992	2.99
479	2007-12-16 17:00:00	25.016	2.99
480	2007-12-16 18:00:00	25.04	2.99
481	2007-12-16 19:00:00	25.016	2.99
482	2007-12-16 20:00:00	24.968	3.01
483	2007-12-16 21:00:00	24.968	3.01
484	2007-12-16 22:00:00	25.089	2.99
485	2007-12-16 23:00:00	24.605	3.01
486	2007-12-17	24.895	3.01
487	2007-12-17 01:00:00	24.75	3.01
488	2007-12-17 02:00:00	24.677	3.01
489	2007-12-17 03:00:00	24.847	3.01
490	2007-12-17 04:00:00	24.823	3.01
491	2007-12-17 05:00:00	24.798	3.01
492	2007-12-17 06:00:00	24.629	3.01
493	2007-12-17 07:00:00	24.75	3.01
494	2007-12-17 08:00:00	24.532	3.01
495	2007-12-17 09:00:00	24.726	3.01
496	2007-12-17 10:00:00	24.581	3.01
497	2007-12-17 11:00:00	24.605	3.01
498	2007-12-17 12:00:00	24.532	3.01
499	2007-12-17 13:00:00	24.219	3.01
500	2007-12-17 14:00:00	24.339	3.01
501	2007-12-17 15:00:00	24.363	3.01
502	2007-12-17 16:00:00	24.388	3.01
503	2007-12-17 17:00:00	24.412	3.01
504	2007-12-17 18:00:00	24.532	3.01
505	2007-12-17 19:00:00	24.557	3.01
506	2007-12-17 20:00:00	24.677	3.01
507	2007-12-17 21:00:00	24.436	3.01
508	2007-12-17 22:00:00	24.484	3.01
509	2007-12-17 23:00:00	24.267	3.01
510	2007-12-18	24.508	3.01
511	2007-12-18 01:00:00	24.557	3.01
512	2007-12-18 02:00:00	24.363	3.01
513	2007-12-18 03:00:00	24.484	3.01
514	2007-12-18 04:00:00	24.412	3.01
515	2007-12-18 05:00:00	24.412	3.01
516	2007-12-18 06:00:00	24.75	3.01
517	2007-12-18 07:00:00	24.798	3.01
518	2007-12-18 08:00:00	24.944	3.01
519	2007-12-18 09:00:00	24.726	3.01
520	2007-12-18 10:00:00	24.702	3.01
521	2007-12-18 11:00:00	24.798	3.01
522	2007-12-18 12:00:00	24.726	3.01
523	2007-12-18 13:00:00	24.798	3.01
524	2007-12-18 14:00:00	24.871	3.01
525	2007-12-18 15:00:00	24.557	3.01
526	2007-12-18 16:00:00	24.532	3.01
527	2007-12-18 17:00:00	24.702	3.01
528	2007-12-18 18:00:00	24.677	3.01
529	2007-12-18 19:00:00	24.774	3.01
530	2007-12-18 20:00:00	24.75	3.01
531	2007-12-18 21:00:00	24.847	3.01
532	2007-12-18 22:00:00	24.871	3.01
533	2007-12-18 23:00:00	24.871	3.01
534	2007-12-19	24.919	3.01
535	2007-12-19 01:00:00	24.871	3.01
536	2007-12-19 02:00:00	24.895	3.01
537	2007-12-19 03:00:00	24.702	3.01
538	2007-12-19 04:00:00	24.677	3.01
539	2007-12-19 05:00:00	24.702	3.01
540	2007-12-19 06:00:00	24.726	3.01
541	2007-12-19 07:00:00	25.04	2.99
542	2007-12-19 08:00:00	25.113	2.99
543	2007-12-19 09:00:00	25.113	2.99
544	2007-12-19 10:00:00	25.089	2.99
545	2007-12-19 11:00:00	24.944	3.01
546	2007-12-19 12:00:00	24.823	3.01
547	2007-12-19 13:00:00	24.798	3.01
548	2007-12-19 14:00:00	24.798	3.01
549	2007-12-19 15:00:00	24.895	3.01
550	2007-12-19 16:00:00	24.871	3.01
551	2007-12-19 17:00:00	24.702	3.01
552	2007-12-19 18:00:00	24.871	3.01
553	2007-12-19 19:00:00	25.016	2.99
554	2007-12-19 20:00:00	24.968	3.01
555	2007-12-19 21:00:00	25.04	2.99
556	2007-12-19 22:00:00	25.113	2.99
557	2007-12-19 23:00:00	24.992	2.99
558	2007-12-20	25.04	2.99
559	2007-12-20 01:00:00	24.992	2.99
560	2007-12-20 02:00:00	24.944	3.01
561	2007-12-20 03:00:00	24.798	3.01
562	2007-12-20 04:00:00	24.508	3.01
563	2007-12-20 05:00:00	24.363	3.01
564	2007-12-20 06:00:00	24.219	3.01
565	2007-12-20 07:00:00	24.388	3.01
566	2007-12-20 08:00:00	24.436	3.01
567	2007-12-20 09:00:00	24.774	3.01
568	2007-12-20 10:00:00	24.581	3.01
569	2007-12-20 11:00:00	24.605	3.01
570	2007-12-20 12:00:00	24.702	3.01
571	2007-12-20 13:00:00	24.436	3.01
572	2007-12-20 14:00:00	24.412	3.01
573	2007-12-20 15:00:00	24.412	3.01
574	2007-12-20 16:00:00	24.339	3.01
575	2007-12-20 17:00:00	24.484	3.01
576	2007-12-20 18:00:00	24.532	3.01
577	2007-12-20 19:00:00	24.557	3.01
578	2007-12-20 20:00:00	24.605	3.01
579	2007-12-20 21:00:00	24.919	3.01
580	2007-12-20 22:00:00	24.726	3.01
581	2007-12-20 23:00:00	24.895	3.01
582	2007-12-21	24.823	3.01
583	2007-12-21 01:00:00	24.823	3.01
584	2007-12-21 02:00:00	24.871	3.01
585	2007-12-21 03:00:00	24.702	3.01
586	2007-12-21 04:00:00	24.484	3.01
587	2007-12-21 05:00:00	24.581	3.01
588	2007-12-21 06:00:00	24.557	3.01
589	2007-12-21 07:00:00	24.484	3.01
590	2007-12-21 08:00:00	24.508	3.01
591	2007-12-21 09:00:00	24.557	3.01
592	2007-12-21 10:00:00	24.629	3.01
593	2007-12-21 11:00:00	24.605	3.01
594	2007-12-21 12:00:00	24.436	3.01
595	2007-12-21 13:00:00	24.677	3.01
596	2007-12-21 14:00:00	24.532	3.01
597	2007-12-21 15:00:00	24.484	3.01
598	2007-12-21 16:00:00	24.508	3.01
599	2007-12-21 17:00:00	24.46	3.01
600	2007-12-21 18:00:00	24.412	3.01
601	2007-12-21 19:00:00	24.484	3.01
602	2007-12-21 20:00:00	24.388	3.01
603	2007-12-21 21:00:00	24.195	3.01
604	2007-12-21 22:00:00	24.267	3.01
605	2007-12-21 23:00:00	24.195	3.01
606	2007-12-22	24.315	3.01
607	2007-12-22 01:00:00	24.267	3.01
608	2007-12-22 02:00:00	24.363	3.01
609	2007-12-22 03:00:00	24.122	3.01
610	2007-12-22 04:00:00	24.146	3.01
611	2007-12-22 05:00:00	24.074	3.01
612	2007-12-22 06:00:00	24.219	3.01
613	2007-12-22 07:00:00	24.171	3.01
614	2007-12-22 08:00:00	23.978	3.01
615	2007-12-22 09:00:00	24.026	3.01
616	2007-12-22 10:00:00	24.05	3.01
617	2007-12-22 11:00:00	24.171	3.01
618	2007-12-22 12:00:00	24.267	3.01
619	2007-12-22 13:00:00	24.436	3.01
620	2007-12-22 14:00:00	24.557	3.01
621	2007-12-22 15:00:00	24.823	3.01
622	2007-12-22 16:00:00	24.146	3.01
623	2007-12-22 17:00:00	24.339	3.01
624	2007-12-22 18:00:00	24.412	3.01
625	2007-12-22 19:00:00	24.171	3.01
626	2007-12-22 20:00:00	24.412	3.01
627	2007-12-22 21:00:00	24.195	3.01
628	2007-12-22 22:00:00	24.002	3.01
629	2007-12-22 23:00:00	23.809	3.01
630	2007-12-23	23.737	3.01
631	2007-12-23 01:00:00	23.809	3.01
632	2007-12-23 02:00:00	23.737	3.01
633	2007-12-23 03:00:00	23.761	3.01
634	2007-12-23 04:00:00	23.713	3.01
635	2007-12-23 05:00:00	23.761	3.01
636	2007-12-23 06:00:00	23.689	3.01
637	2007-12-23 07:00:00	23.689	3.01
638	2007-12-23 08:00:00	23.737	3.01
639	2007-12-23 09:00:00	23.785	3.01
640	2007-12-23 10:00:00	23.809	3.01
641	2007-12-23 11:00:00	24.026	3.01
642	2007-12-23 12:00:00	23.978	3.01
643	2007-12-23 13:00:00	24.267	3.01
644	2007-12-23 14:00:00	24.436	3.01
645	2007-12-23 15:00:00	24.026	3.01
646	2007-12-23 16:00:00	24.388	3.01
647	2007-12-23 17:00:00	24.05	3.01
648	2007-12-23 18:00:00	24.098	3.01
649	2007-12-23 19:00:00	24.195	3.01
650	2007-12-23 20:00:00	24.243	3.01
651	2007-12-23 21:00:00	24.243	3.01
652	2007-12-23 22:00:00	24.243	3.01
653	2007-12-23 23:00:00	24.171	3.01
654	2007-12-24	24.146	3.01
655	2007-12-24 01:00:00	24.122	3.01
656	2007-12-24 02:00:00	24.195	3.01
657	2007-12-24 03:00:00	24.315	3.01
658	2007-12-24 04:00:00	24.171	3.01
659	2007-12-24 05:00:00	24.315	3.01
660	2007-12-24 06:00:00	24.291	3.01
661	2007-12-24 07:00:00	24.146	3.01
662	2007-12-24 08:00:00	24.243	3.01
663	2007-12-24 09:00:00	24.291	3.01
664	2007-12-24 10:00:00	24.436	3.01
665	2007-12-24 11:00:00	24.484	3.01
666	2007-12-24 12:00:00	24.605	3.01
667	2007-12-24 13:00:00	24.677	3.01
668	2007-12-24 14:00:00	24.605	3.01
669	2007-12-24 15:00:00	24.412	3.01
670	2007-12-24 16:00:00	24.532	3.01
671	2007-12-24 17:00:00	24.171	3.01
672	2007-12-24 18:00:00	24.315	3.01
673	2007-12-24 19:00:00	24.363	3.01
674	2007-12-24 20:00:00	24.388	3.01
675	2007-12-24 21:00:00	24.436	3.01
676	2007-12-24 22:00:00	24.508	3.01
677	2007-12-24 23:00:00	24.315	3.01
678	2007-12-25	24.388	3.01
679	2007-12-25 01:00:00	24.146	3.01
680	2007-12-25 02:00:00	24.219	3.01
681	2007-12-25 03:00:00	24.484	3.01
682	2007-12-25 04:00:00	24.291	3.01
683	2007-12-25 05:00:00	24.267	3.01
684	2007-12-25 06:00:00	24.315	3.01
685	2007-12-25 07:00:00	24.363	3.01
686	2007-12-25 08:00:00	24.195	3.01
687	2007-12-25 09:00:00	24.267	3.01
688	2007-12-25 10:00:00	24.508	3.01
689	2007-12-25 11:00:00	24.436	3.01
690	2007-12-25 12:00:00	24.508	3.01
691	2007-12-25 13:00:00	24.726	3.01
692	2007-12-25 14:00:00	24.532	3.01
693	2007-12-25 15:00:00	24.315	3.01
694	2007-12-25 16:00:00	24.388	3.01
695	2007-12-25 17:00:00	24.412	3.01
696	2007-12-25 18:00:00	24.339	3.01
697	2007-12-25 19:00:00	24.171	3.01
698	2007-12-25 20:00:00	24.315	3.01
699	2007-12-25 21:00:00	24.339	3.01
700	2007-12-25 22:00:00	24.243	3.01
701	2007-12-25 23:00:00	24.46	3.01
702	2007-12-26	24.532	3.01
703	2007-12-26 01:00:00	24.629	3.01
704	2007-12-26 02:00:00	24.702	3.01
705	2007-12-26 03:00:00	24.823	3.01
706	2007-12-26 04:00:00	24.798	3.01
707	2007-12-26 05:00:00	24.75	3.01
708	2007-12-26 06:00:00	24.677	3.01
709	2007-12-26 07:00:00	24.726	3.01
710	2007-12-26 08:00:00	24.702	3.01
711	2007-12-26 09:00:00	24.508	3.01
712	2007-12-26 10:00:00	24.702	3.01
713	2007-12-26 11:00:00	24.677	3.01
714	2007-12-26 12:00:00	24.702	3.01
715	2007-12-26 13:00:00	24.702	3.01
716	2007-12-26 14:00:00	24.726	3.01
717	2007-12-26 15:00:00	24.653	3.01
718	2007-12-26 16:00:00	24.532	3.01
719	2007-12-26 17:00:00	24.315	3.01
720	2007-12-26 18:00:00	24.243	3.01
721	2007-12-26 19:00:00	24.315	3.01
722	2007-12-26 20:00:00	24.388	3.01
723	2007-12-26 21:00:00	24.339	3.01
724	2007-12-26 22:00:00	24.363	3.01
725	2007-12-26 23:00:00	24.339	3.01
726	2007-12-27	24.339	3.01
727	2007-12-27 01:00:00	24.412	3.01
728	2007-12-27 02:00:00	24.436	3.01
729	2007-12-27 03:00:00	24.508	3.01
730	2007-12-27 04:00:00	24.557	3.01
731	2007-12-27 05:00:00	24.484	3.01
732	2007-12-27 06:00:00	24.532	3.01
733	2007-12-27 07:00:00	24.46	3.01
734	2007-12-27 08:00:00	24.412	3.01
735	2007-12-27 09:00:00	24.339	3.01
736	2007-12-27 10:00:00	24.412	3.01
737	2007-12-27 11:00:00	24.508	3.01
738	2007-12-27 12:00:00	24.581	3.01
739	2007-12-27 13:00:00	24.653	3.01
740	2007-12-27 14:00:00	24.653	3.01
741	2007-12-27 15:00:00	24.774	3.01
742	2007-12-27 16:00:00	24.653	3.01
743	2007-12-27 17:00:00	24.629	3.01
744	2007-12-27 18:00:00	24.629	3.01
745	2007-12-27 19:00:00	24.605	3.01
746	2007-12-27 20:00:00	24.532	3.01
747	2007-12-27 21:00:00	24.726	3.01
748	2007-12-27 22:00:00	24.774	3.01
749	2007-12-27 23:00:00	24.774	3.01
750	2007-12-28	24.798	3.01
751	2007-12-28 01:00:00	24.726	3.01
752	2007-12-28 02:00:00	24.702	3.01
753	2007-12-28 03:00:00	24.677	3.01
754	2007-12-28 04:00:00	24.702	3.01
755	2007-12-28 05:00:00	24.75	3.01
756	2007-12-28 06:00:00	24.726	3.01
757	2007-12-28 07:00:00	24.702	3.01
758	2007-12-28 08:00:00	24.653	3.01
759	2007-12-28 09:00:00	24.629	3.01
760	2007-12-28 10:00:00	24.653	3.01
761	2007-12-28 11:00:00	24.677	3.01
762	2007-12-28 12:00:00	24.702	3.01
763	2007-12-28 13:00:00	24.653	3.01
764	2007-12-28 14:00:00	24.653	3.01
765	2007-12-28 15:00:00	24.653	3.01
766	2007-12-28 16:00:00	24.605	3.01
767	2007-12-28 17:00:00	24.508	3.01
768	2007-12-28 18:00:00	24.388	3.01
769	2007-12-28 19:00:00	24.315	3.01
770	2007-12-28 20:00:00	24.171	3.01
771	2007-12-28 21:00:00	24.146	3.01
772	2007-12-28 22:00:00	24.146	3.01
773	2007-12-28 23:00:00	24.219	3.01
774	2007-12-29	24.195	3.01
775	2007-12-29 01:00:00	24.146	3.01
776	2007-12-29 02:00:00	24.315	3.01
777	2007-12-29 03:00:00	24.436	3.01
778	2007-12-29 04:00:00	24.508	3.01
779	2007-12-29 05:00:00	24.581	3.01
780	2007-12-29 06:00:00	24.388	3.01
781	2007-12-29 07:00:00	24.46	3.01
782	2007-12-29 08:00:00	24.267	3.01
783	2007-12-29 09:00:00	24.339	3.01
784	2007-12-29 10:00:00	24.363	3.01
785	2007-12-29 11:00:00	24.195	3.01
786	2007-12-29 12:00:00	24.146	3.01
787	2007-12-29 13:00:00	24.195	3.01
788	2007-12-29 14:00:00	24.315	3.01
789	2007-12-29 15:00:00	24.46	3.01
790	2007-12-29 16:00:00	24.363	3.01
791	2007-12-29 17:00:00	24.243	3.01
792	2007-12-29 18:00:00	24.243	3.01
793	2007-12-29 19:00:00	24.267	3.01
794	2007-12-29 20:00:00	24.363	3.01
795	2007-12-29 21:00:00	24.412	3.01
796	2007-12-29 22:00:00	24.363	3.01
797	2007-12-29 23:00:00	24.267	3.01
798	2007-12-30	24.339	3.01
799	2007-12-30 01:00:00	24.363	3.01
800	2007-12-30 02:00:00	24.339	3.01
801	2007-12-30 03:00:00	23.978	3.01
802	2007-12-30 04:00:00	24.146	3.01
803	2007-12-30 05:00:00	24.146	3.01
804	2007-12-30 06:00:00	24.291	3.01
805	2007-12-30 07:00:00	24.267	3.01
806	2007-12-30 08:00:00	24.339	3.01
807	2007-12-30 09:00:00	24.363	3.01
808	2007-12-30 10:00:00	24.388	3.01
809	2007-12-30 11:00:00	24.339	3.01
810	2007-12-30 12:00:00	24.291	3.01
811	2007-12-30 13:00:00	24.267	3.01
812	2007-12-30 14:00:00	24.291	3.01
813	2007-12-30 15:00:00	24.339	3.01
814	2007-12-30 16:00:00	24.363	3.01
815	2007-12-30 17:00:00	24.339	3.01
816	2007-12-30 18:00:00	24.339	3.01
817	2007-12-30 19:00:00	24.339	3.01
818	2007-12-30 20:00:00	24.339	3.01
819	2007-12-30 21:00:00	24.388	3.01
820	2007-12-30 22:00:00	24.339	3.01
821	2007-12-30 23:00:00	24.315	3.01
822	2007-12-31	24.339	3.01
823	2007-12-31 01:00:00	24.315	3.01
824	2007-12-31 02:00:00	24.315	3.01
825	2007-12-31 03:00:00	24.339	3.01
826	2007-12-31 04:00:00	24.267	3.01
827	2007-12-31 05:00:00	24.243	3.01
828	2007-12-31 06:00:00	24.171	3.01
829	2007-12-31 07:00:00	24.195	3.01
830	2007-12-31 08:00:00	24.267	3.01
831	2007-12-31 09:00:00	24.267	3.01
832	2007-12-31 10:00:00	24.267	3.01
833	2007-12-31 11:00:00	24.339	3.01
834	2007-12-31 12:00:00	24.315	3.01
835	2007-12-31 13:00:00	24.291	3.01
836	2007-12-31 14:00:00	24.195	3.01
837	2007-12-31 15:00:00	24.243	3.01
838	2007-12-31 16:00:00	24.243	3.01
839	2007-12-31 17:00:00	24.219	3.01
840	2007-12-31 18:00:00	24.267	3.01
841	2007-12-31 19:00:00	24.195	3.01
842	2007-12-31 20:00:00	24.243	3.01
843	2007-12-31 21:00:00	24.219	3.01
844	2007-12-31 22:00:00	24.243	3.01
845	2007-12-31 23:00:00	24.243	3.01
846	2008-01-01	24.243	3.01
847	2008-01-01 01:00:00	24.243	3.01
848	2008-01-01 02:00:00	24.243	3.01
849	2008-01-01 03:00:00	24.267	3.01
850	2008-01-01 04:00:00	24.291	3.01
851	2008-01-01 05:00:00	24.291	3.01
852	2008-01-01 06:00:00	24.339	3.01
853	2008-01-01 07:00:00	24.363	3.01
854	2008-01-01 08:00:00	24.339	3.01
855	2008-01-01 09:00:00	24.388	3.01
856	2008-01-01 10:00:00	24.363	3.01
857	2008-01-01 11:00:00	24.339	3.01
858	2008-01-01 12:00:00	24.267	3.01
859	2008-01-01 13:00:00	24.315	3.01
860	2008-01-01 14:00:00	24.291	3.01
861	2008-01-01 15:00:00	24.291	3.01
862	2008-01-01 16:00:00	24.291	3.01
863	2008-01-01 17:00:00	24.315	3.01
864	2008-01-01 18:00:00	24.315	3.01
865	2008-01-01 19:00:00	24.339	3.01
866	2008-01-01 20:00:00	24.388	3.01
867	2008-01-01 21:00:00	24.388	3.01
868	2008-01-01 22:00:00	24.412	3.01
869	2008-01-01 23:00:00	24.363	3.01
870	2008-01-02	24.388	3.01
871	2008-01-02 01:00:00	24.339	3.01
872	2008-01-02 02:00:00	24.291	3.01
873	2008-01-02 03:00:00	24.243	3.01
874	2008-01-02 04:00:00	24.267	3.01
875	2008-01-02 05:00:00	24.363	3.01
876	2008-01-02 06:00:00	24.315	3.01
877	2008-01-02 07:00:00	24.363	3.01
878	2008-01-02 08:00:00	24.46	3.01
879	2008-01-02 09:00:00	24.339	3.01
880	2008-01-02 10:00:00	24.315	3.01
881	2008-01-02 11:00:00	24.339	3.01
882	2008-01-02 12:00:00	24.195	3.01
883	2008-01-02 13:00:00	24.267	3.01
884	2008-01-02 14:00:00	24.243	3.01
885	2008-01-02 15:00:00	24.267	3.01
886	2008-01-02 16:00:00	24.267	3.01
887	2008-01-02 17:00:00	24.363	3.01
888	2008-01-02 18:00:00	24.388	3.01
889	2008-01-02 19:00:00	24.291	3.01
890	2008-01-02 20:00:00	24.291	3.01
891	2008-01-02 21:00:00	24.291	3.01
892	2008-01-02 22:00:00	24.267	3.01
893	2008-01-02 23:00:00	24.195	3.01
894	2008-01-03	24.195	3.01
895	2008-01-03 01:00:00	24.146	3.01
896	2008-01-03 02:00:00	24.146	3.01
897	2008-01-03 03:00:00	24.146	3.01
898	2008-01-03 04:00:00	24.219	3.01
899	2008-01-03 05:00:00	24.171	3.01
900	2008-01-03 06:00:00	24.195	3.01
901	2008-01-03 07:00:00	24.291	3.01
902	2008-01-03 08:00:00	24.291	3.01
903	2008-01-03 09:00:00	24.243	3.01
904	2008-01-03 10:00:00	24.243	3.01
905	2008-01-03 11:00:00	24.243	3.01
906	2008-01-03 12:00:00	24.171	3.01
907	2008-01-03 13:00:00	24.171	3.01
908	2008-01-03 14:00:00	24.171	3.01
909	2008-01-03 15:00:00	24.171	3.01
910	2008-01-03 16:00:00	24.146	3.01
911	2008-01-03 17:00:00	24.122	3.01
912	2008-01-03 18:00:00	24.122	3.01
913	2008-01-03 19:00:00	24.122	3.01
914	2008-01-03 20:00:00	24.122	3.01
915	2008-01-03 21:00:00	24.122	3.01
916	2008-01-03 22:00:00	24.146	3.01
917	2008-01-03 23:00:00	24.146	3.01
918	2008-01-04	24.146	3.01
919	2008-01-04 01:00:00	24.171	3.01
920	2008-01-04 02:00:00	24.171	3.01
921	2008-01-04 03:00:00	24.146	3.01
922	2008-01-04 04:00:00	24.146	3.01
923	2008-01-04 05:00:00	24.074	3.01
924	2008-01-04 06:00:00	24.098	3.01
925	2008-01-04 07:00:00	24.122	3.01
926	2008-01-04 08:00:00	24.146	3.01
927	2008-01-04 09:00:00	24.146	3.01
928	2008-01-04 10:00:00	24.146	3.01
929	2008-01-04 11:00:00	24.171	3.01
930	2008-01-04 12:00:00	24.146	3.01
931	2008-01-04 13:00:00	24.146	3.01
932	2008-01-04 14:00:00	24.098	3.01
933	2008-01-04 15:00:00	24.098	3.01
934	2008-01-04 16:00:00	24.098	3.01
935	2008-01-04 17:00:00	24.074	3.01
936	2008-01-04 18:00:00	23.978	3.01
937	2008-01-04 19:00:00	24.026	3.01
938	2008-01-04 20:00:00	24.098	3.01
939	2008-01-04 21:00:00	24.074	3.01
940	2008-01-04 22:00:00	24.098	3.01
941	2008-01-04 23:00:00	24.122	3.01
942	2008-01-05	24.146	3.01
943	2008-01-05 01:00:00	24.146	3.01
944	2008-01-05 02:00:00	24.098	3.01
945	2008-01-05 03:00:00	24.098	3.01
946	2008-01-05 04:00:00	24.098	3.01
947	2008-01-05 05:00:00	24.05	3.01
948	2008-01-05 06:00:00	24.098	3.01
949	2008-01-05 07:00:00	24.098	3.01
950	2008-01-05 08:00:00	24.05	3.01
951	2008-01-05 09:00:00	24.05	3.01
952	2008-01-05 10:00:00	24.05	3.01
953	2008-01-05 11:00:00	24.171	3.01
954	2008-01-05 12:00:00	24.195	3.01
955	2008-01-05 13:00:00	24.171	3.01
956	2008-01-05 14:00:00	24.171	3.01
957	2008-01-05 15:00:00	24.171	3.01
958	2008-01-05 16:00:00	24.122	3.01
959	2008-01-05 17:00:00	24.098	3.01
960	2008-01-05 18:00:00	24.098	3.01
961	2008-01-05 19:00:00	24.098	3.01
962	2008-01-05 20:00:00	24.098	3.01
963	2008-01-05 21:00:00	24.098	3.01
964	2008-01-05 22:00:00	24.098	3.01
965	2008-01-05 23:00:00	24.098	3.01
966	2008-01-06	24.122	3.01
967	2008-01-06 01:00:00	24.171	3.01
968	2008-01-06 02:00:00	24.195	3.01
969	2008-01-06 03:00:00	24.146	3.01
970	2008-01-06 04:00:00	24.146	3.01
971	2008-01-06 05:00:00	24.122	3.01
972	2008-01-06 06:00:00	24.146	3.01
973	2008-01-06 07:00:00	24.146	3.01
974	2008-01-06 08:00:00	24.146	3.01
975	2008-01-06 09:00:00	24.195	3.01
976	2008-01-06 10:00:00	24.195	3.01
977	2008-01-06 11:00:00	24.267	3.01
978	2008-01-06 12:00:00	24.171	3.01
979	2008-01-06 13:00:00	24.195	3.01
980	2008-01-06 14:00:00	24.219	3.01
981	2008-01-06 15:00:00	24.243	3.01
982	2008-01-06 16:00:00	24.363	3.01
983	2008-01-06 17:00:00	24.243	3.01
984	2008-01-06 18:00:00	24.243	3.01
985	2008-01-06 19:00:00	24.267	3.01
986	2008-01-06 20:00:00	24.267	3.01
987	2008-01-06 21:00:00	24.267	3.01
988	2008-01-06 22:00:00	24.267	3.01
989	2008-01-06 23:00:00	24.267	3.01
990	2008-01-07	24.267	3.01
991	2008-01-07 01:00:00	24.363	3.01
992	2008-01-07 02:00:00	24.291	3.01
993	2008-01-07 03:00:00	24.291	3.01
994	2008-01-07 04:00:00	24.291	3.01
995	2008-01-07 05:00:00	24.291	3.01
996	2008-01-07 06:00:00	24.291	3.01
997	2008-01-07 07:00:00	24.291	3.01
998	2008-01-07 08:00:00	24.291	3.01
999	2008-01-07 09:00:00	24.315	3.01
1000	2008-01-07 10:00:00	24.315	3.01
1001	2008-01-07 11:00:00	24.363	3.01
1002	2008-01-07 12:00:00	24.339	3.01
1003	2008-01-07 13:00:00	24.339	3.01
1004	2008-01-07 14:00:00	24.339	3.01
1005	2008-01-07 15:00:00	24.388	3.01
1006	2008-01-07 16:00:00	24.388	3.01
1007	2008-01-07 17:00:00	24.436	3.01
1008	2008-01-07 18:00:00	24.436	3.01
1009	2008-01-07 19:00:00	24.412	3.01
1010	2008-01-07 20:00:00	24.388	3.01
1011	2008-01-07 21:00:00	24.388	3.01
1012	2008-01-07 22:00:00	24.315	3.01
1013	2008-01-07 23:00:00	24.388	3.01
1014	2008-01-08	24.436	3.01
1015	2008-01-08 01:00:00	24.46	3.01
1016	2008-01-08 02:00:00	24.436	3.01
1017	2008-01-08 03:00:00	24.46	3.01
1018	2008-01-08 04:00:00	24.46	3.01
1019	2008-01-08 05:00:00	24.508	3.01
1020	2008-01-08 06:00:00	24.532	3.01
1021	2008-01-08 07:00:00	24.436	3.01
1022	2008-01-08 08:00:00	24.46	3.01
1023	2008-01-08 09:00:00	24.46	3.01
1024	2008-01-08 10:00:00	24.436	3.01
1025	2008-01-08 11:00:00	24.46	3.01
1026	2008-01-08 12:00:00	24.484	3.01
1027	2008-01-08 13:00:00	24.557	3.01
1028	2008-01-08 14:00:00	24.581	3.01
1029	2008-01-08 15:00:00	24.557	3.01
1030	2008-01-08 16:00:00	24.581	3.01
1031	2008-01-08 17:00:00	24.581	3.01
1032	2008-01-08 18:00:00	24.605	3.01
1033	2008-01-08 19:00:00	24.605	3.01
1034	2008-01-08 20:00:00	24.605	3.01
1035	2008-01-08 21:00:00	24.484	3.01
1036	2008-01-08 22:00:00	24.484	3.01
1037	2008-01-08 23:00:00	24.557	3.01
1038	2008-01-09	24.508	3.01
1039	2008-01-09 01:00:00	24.508	3.01
1040	2008-01-09 02:00:00	24.557	3.01
1041	2008-01-09 03:00:00	24.581	3.01
1042	2008-01-09 04:00:00	24.605	3.01
1043	2008-01-09 05:00:00	24.629	3.01
1044	2008-01-09 06:00:00	24.629	3.01
1045	2008-01-09 07:00:00	24.629	3.01
1046	2008-01-09 08:00:00	24.629	3.01
1047	2008-01-09 09:00:00	24.629	3.01
1048	2008-01-09 10:00:00	24.581	3.01
1049	2008-01-09 11:00:00	24.605	3.01
1050	2008-01-09 12:00:00	24.605	3.01
1051	2008-01-09 13:00:00	24.677	3.01
1052	2008-01-09 14:00:00	24.677	3.01
1053	2008-01-09 15:00:00	24.702	3.01
1054	2008-01-09 16:00:00	24.726	3.01
1055	2008-01-09 17:00:00	24.726	3.01
1056	2008-01-09 18:00:00	24.75	3.01
1057	2008-01-09 19:00:00	24.726	3.01
1058	2008-01-09 20:00:00	24.75	3.01
1059	2008-01-09 21:00:00	24.653	3.01
1060	2008-01-09 22:00:00	24.532	3.01
1061	2008-01-09 23:00:00	24.581	3.01
1062	2008-01-10	24.653	3.01
1063	2008-01-10 01:00:00	24.629	3.01
1064	2008-01-10 02:00:00	24.653	3.01
1065	2008-01-10 03:00:00	24.677	3.01
1066	2008-01-10 04:00:00	24.702	3.01
1067	2008-01-10 05:00:00	24.726	3.01
1068	2008-01-10 06:00:00	24.75	3.01
1069	2008-01-10 07:00:00	24.726	3.01
1070	2008-01-10 08:00:00	24.75	3.01
1071	2008-01-10 09:00:00	24.726	3.01
1072	2008-01-10 10:00:00	24.677	3.01
1073	2008-01-10 11:00:00	24.702	3.01
1074	2008-01-10 12:00:00	24.702	3.01
1075	2008-01-10 13:00:00	24.726	3.01
1076	2008-01-10 14:00:00	24.774	3.01
1077	2008-01-10 15:00:00	24.774	3.01
1078	2008-01-10 16:00:00	24.798	3.01
1079	2008-01-10 17:00:00	24.774	3.01
1080	2008-01-10 18:00:00	24.75	3.01
1081	2008-01-10 19:00:00	24.75	3.01
1082	2008-01-10 20:00:00	24.774	3.01
1083	2008-01-10 21:00:00	24.774	3.01
1084	2008-01-10 22:00:00	24.653	3.01
1085	2008-01-10 23:00:00	24.677	3.01
1086	2008-01-11	24.702	3.01
1087	2008-01-11 01:00:00	24.726	3.01
1088	2008-01-11 02:00:00	24.726	3.01
1089	2008-01-11 03:00:00	24.726	3.01
1090	2008-01-11 04:00:00	24.726	3.01
1091	2008-01-11 05:00:00	24.774	3.01
1092	2008-01-11 06:00:00	24.774	3.01
1093	2008-01-11 07:00:00	24.75	3.01
1094	2008-01-11 08:00:00	24.75	3.01
1095	2008-01-11 09:00:00	24.702	3.01
1096	2008-01-11 10:00:00	24.605	3.01
1097	2008-01-11 11:00:00	24.629	3.01
1098	2008-01-11 12:00:00	24.629	3.01
1099	2008-01-11 13:00:00	24.653	3.01
1100	2008-01-11 14:00:00	24.774	3.01
1101	2008-01-11 15:00:00	24.726	3.01
1102	2008-01-11 16:00:00	24.774	3.01
1103	2008-01-11 17:00:00	24.774	3.01
1104	2008-01-11 18:00:00	24.75	3.01
1105	2008-01-11 19:00:00	24.653	3.01
1106	2008-01-11 20:00:00	24.653	3.01
1107	2008-01-11 21:00:00	24.653	3.01
1108	2008-01-11 22:00:00	24.557	3.01
1109	2008-01-11 23:00:00	24.581	3.01
1110	2008-01-12	24.605	3.01
1111	2008-01-12 01:00:00	24.629	3.01
1112	2008-01-12 02:00:00	24.508	3.01
1113	2008-01-12 03:00:00	24.726	3.01
1114	2008-01-12 04:00:00	24.798	3.01
1115	2008-01-12 05:00:00	24.798	3.01
1116	2008-01-12 06:00:00	24.726	3.01
1117	2008-01-12 07:00:00	24.388	3.01
1118	2008-01-12 08:00:00	24.436	3.01
1119	2008-01-12 09:00:00	24.605	3.01
1120	2008-01-12 10:00:00	24.532	3.01
1121	2008-01-12 11:00:00	24.557	3.01
1122	2008-01-12 12:00:00	24.557	3.01
1123	2008-01-12 13:00:00	24.557	3.01
1124	2008-01-12 14:00:00	24.581	3.01
1125	2008-01-12 15:00:00	24.581	3.01
1126	2008-01-12 16:00:00	24.605	3.01
1127	2008-01-12 17:00:00	24.605	3.01
1128	2008-01-12 18:00:00	24.581	3.01
1129	2008-01-12 19:00:00	24.532	3.01
1130	2008-01-12 20:00:00	24.508	3.01
1131	2008-01-12 21:00:00	24.484	3.01
1132	2008-01-12 22:00:00	24.508	3.01
1133	2008-01-12 23:00:00	24.388	3.01
1134	2008-01-13	24.363	3.01
1135	2008-01-13 01:00:00	24.388	3.01
1136	2008-01-13 02:00:00	24.46	3.01
1137	2008-01-13 03:00:00	24.484	3.01
1138	2008-01-13 04:00:00	24.508	3.01
1139	2008-01-13 05:00:00	24.508	3.01
1140	2008-01-13 06:00:00	24.532	3.01
1141	2008-01-13 07:00:00	24.508	3.01
1142	2008-01-13 08:00:00	24.436	3.01
1143	2008-01-13 09:00:00	24.46	3.01
1144	2008-01-13 10:00:00	24.46	3.01
1145	2008-01-13 11:00:00	24.46	3.01
1146	2008-01-13 12:00:00	24.46	3.01
1147	2008-01-13 13:00:00	24.436	3.01
1148	2008-01-13 14:00:00	24.46	3.01
1149	2008-01-13 15:00:00	24.46	3.01
1150	2008-01-13 16:00:00	24.436	3.01
1151	2008-01-13 17:00:00	24.508	3.01
1152	2008-01-13 18:00:00	24.653	3.01
1153	2008-01-13 19:00:00	24.532	3.01
1154	2008-01-13 20:00:00	24.412	3.01
1155	2008-01-13 21:00:00	24.363	3.01
1156	2008-01-13 22:00:00	24.46	3.01
1157	2008-01-13 23:00:00	24.412	3.01
1158	2008-01-14	24.291	3.01
1159	2008-01-14 01:00:00	24.026	3.01
1160	2008-01-14 02:00:00	24.05	3.01
1161	2008-01-14 03:00:00	23.93	3.01
1162	2008-01-14 04:00:00	24.291	3.01
1163	2008-01-14 05:00:00	24.243	3.01
1164	2008-01-14 06:00:00	24.195	3.01
1165	2008-01-14 07:00:00	24.05	3.01
1166	2008-01-14 08:00:00	24.026	3.01
1167	2008-01-14 09:00:00	24.002	3.01
1168	2008-01-14 10:00:00	24.05	3.01
1169	2008-01-14 11:00:00	24.026	3.01
1170	2008-01-14 12:00:00	24.122	3.01
1171	2008-01-14 13:00:00	24.146	3.01
1172	2008-01-14 14:00:00	24.146	3.01
1173	2008-01-14 15:00:00	24.122	3.01
1174	2008-01-14 16:00:00	24.219	3.01
1175	2008-01-14 17:00:00	24.267	3.01
1176	2008-01-14 18:00:00	24.339	3.01
1177	2008-01-14 19:00:00	24.146	3.01
1178	2008-01-14 20:00:00	24.122	3.01
1179	2008-01-14 21:00:00	24.002	3.01
1180	2008-01-14 22:00:00	23.954	3.01
1181	2008-01-14 23:00:00	23.954	3.01
1182	2008-01-15	23.978	3.01
1183	2008-01-15 01:00:00	23.905	3.01
1184	2008-01-15 02:00:00	24.195	3.01
1185	2008-01-15 03:00:00	23.978	3.01
1186	2008-01-15 04:00:00	24.146	3.01
1187	2008-01-15 05:00:00	24.074	3.01
1188	2008-01-15 06:00:00	24.291	3.01
1189	2008-01-15 07:00:00	24.339	3.01
1190	2008-01-15 08:00:00	24.339	3.01
1191	2008-01-15 09:00:00	24.291	3.01
1192	2008-01-15 10:00:00	24.267	3.01
1193	2008-01-15 11:00:00	24.243	3.01
1194	2008-01-15 12:00:00	24.195	3.01
1195	2008-01-15 13:00:00	24.171	3.01
1196	2008-01-15 14:00:00	24.195	3.01
1197	2008-01-15 15:00:00	24.195	3.01
1198	2008-01-15 16:00:00	24.171	3.01
1199	2008-01-15 17:00:00	24.243	3.01
1200	2008-01-15 18:00:00	24.243	3.01
1201	2008-01-15 19:00:00	24.243	3.01
1202	2008-01-15 20:00:00	24.243	3.01
1203	2008-01-15 21:00:00	24.267	3.01
1204	2008-01-15 22:00:00	24.291	3.01
1205	2008-01-15 23:00:00	24.002	3.01
1206	2008-01-16	24.026	3.01
1207	2008-01-16 01:00:00	24.05	3.01
1208	2008-01-16 02:00:00	24.05	3.01
1209	2008-01-16 03:00:00	24.098	3.01
1210	2008-01-16 04:00:00	24.122	3.01
1211	2008-01-16 05:00:00	24.267	3.01
1212	2008-01-16 06:00:00	24.122	3.01
1213	2008-01-16 07:00:00	24.122	3.01
1214	2008-01-16 08:00:00	24.146	3.01
1215	2008-01-16 09:00:00	24.074	3.01
1216	2008-01-16 10:00:00	24.098	3.01
1217	2008-01-16 11:00:00	24.002	3.01
1218	2008-01-16 12:00:00	24.002	3.01
1219	2008-01-16 13:00:00	24.05	3.01
1220	2008-01-16 14:00:00	24.05	3.01
1221	2008-01-16 15:00:00	24.05	3.01
1222	2008-01-16 16:00:00	24.146	3.01
1223	2008-01-16 17:00:00	24.171	3.01
1224	2008-01-16 18:00:00	24.195	3.01
1225	2008-01-16 19:00:00	24.267	3.01
1226	2008-01-16 20:00:00	24.219	3.01
1227	2008-01-16 21:00:00	24.171	3.01
1228	2008-01-16 22:00:00	24.146	3.01
1229	2008-01-16 23:00:00	24.171	3.01
1230	2008-01-17	24.026	3.01
1231	2008-01-17 01:00:00	24.05	3.01
1232	2008-01-17 02:00:00	24.098	3.01
1233	2008-01-17 03:00:00	24.026	3.01
1234	2008-01-17 04:00:00	24.05	3.01
1235	2008-01-17 05:00:00	24.05	3.01
1236	2008-01-17 06:00:00	24.05	3.01
1237	2008-01-17 07:00:00	24.098	3.01
1238	2008-01-17 08:00:00	24.171	3.01
1239	2008-01-17 09:00:00	24.243	3.01
1240	2008-01-17 10:00:00	24.146	3.01
1241	2008-01-17 11:00:00	24.098	3.01
1242	2008-01-17 12:00:00	24.098	3.01
1243	2008-01-17 13:00:00	24.074	3.01
1244	2008-01-17 14:00:00	24.146	3.01
1245	2008-01-17 15:00:00	24.098	3.01
1246	2008-01-17 16:00:00	24.002	3.01
1247	2008-01-17 17:00:00	24.002	3.01
1248	2008-01-17 18:00:00	24.05	3.01
1249	2008-01-17 19:00:00	24.026	3.01
1250	2008-01-17 20:00:00	24.002	3.01
1251	2008-01-17 21:00:00	23.978	3.01
1252	2008-01-17 22:00:00	23.857	3.01
1253	2008-01-17 23:00:00	23.881	3.01
1254	2008-01-18	23.978	3.01
1255	2008-01-18 01:00:00	23.881	3.01
1256	2008-01-18 02:00:00	23.881	3.01
1257	2008-01-18 03:00:00	23.93	3.01
1258	2008-01-18 04:00:00	23.93	3.01
1259	2008-01-18 05:00:00	23.93	3.01
1260	2008-01-18 06:00:00	23.978	3.01
1261	2008-01-18 07:00:00	23.954	3.01
1262	2008-01-18 08:00:00	24.05	3.01
1263	2008-01-18 09:00:00	24.074	3.01
1264	2008-01-18 10:00:00	24.074	3.01
1265	2008-01-18 11:00:00	23.954	3.01
1266	2008-01-18 12:00:00	24.026	3.01
1267	2008-01-18 13:00:00	23.93	3.01
1268	2008-01-18 14:00:00	23.978	3.01
1269	2008-01-18 15:00:00	23.785	3.01
1270	2008-01-18 16:00:00	23.978	3.01
1271	2008-01-18 17:00:00	23.93	3.01
1272	2008-01-18 18:00:00	23.978	3.01
1273	2008-01-18 19:00:00	24.026	3.01
1274	2008-01-18 20:00:00	24.291	3.01
1275	2008-01-18 21:00:00	24.291	3.01
1276	2008-01-18 22:00:00	24.146	3.01
1277	2008-01-18 23:00:00	24.315	3.01
1278	2008-01-19	24.315	3.01
1279	2008-01-19 01:00:00	24.171	3.01
1280	2008-01-19 02:00:00	24.195	3.01
1281	2008-01-19 03:00:00	24.098	3.01
1282	2008-01-19 04:00:00	24.219	3.01
1283	2008-01-19 05:00:00	24.098	3.01
1284	2008-01-19 06:00:00	24.146	3.01
1285	2008-01-19 07:00:00	24.122	3.01
1286	2008-01-19 08:00:00	24.074	3.01
1287	2008-01-19 09:00:00	24.291	3.01
1288	2008-01-19 10:00:00	24.146	3.01
1289	2008-01-19 11:00:00	24.219	3.01
1290	2008-01-19 12:00:00	24.195	3.01
1291	2008-01-19 13:00:00	24.267	3.01
1292	2008-01-19 14:00:00	24.146	3.01
1293	2008-01-19 15:00:00	24.05	3.01
1294	2008-01-19 16:00:00	24.074	3.01
1295	2008-01-19 17:00:00	24.074	3.01
1296	2008-01-19 18:00:00	24.122	3.01
1297	2008-01-19 19:00:00	24.195	3.01
1298	2008-01-19 20:00:00	24.219	3.01
1299	2008-01-19 21:00:00	24.267	3.01
1300	2008-01-19 22:00:00	24.267	3.01
1301	2008-01-19 23:00:00	24.267	3.01
1302	2008-01-20	24.339	3.01
1303	2008-01-20 01:00:00	24.388	3.01
1304	2008-01-20 02:00:00	24.46	3.01
1305	2008-01-20 03:00:00	24.267	3.01
1306	2008-01-20 04:00:00	24.339	3.01
1307	2008-01-20 05:00:00	24.291	3.01
1308	2008-01-20 06:00:00	24.363	3.01
1309	2008-01-20 07:00:00	24.388	3.01
1310	2008-01-20 08:00:00	24.315	3.01
1311	2008-01-20 09:00:00	24.388	3.01
1312	2008-01-20 10:00:00	24.412	3.01
1313	2008-01-20 11:00:00	24.436	3.01
1314	2008-01-20 12:00:00	24.46	3.01
1315	2008-01-20 13:00:00	24.388	3.01
1316	2008-01-20 14:00:00	24.315	3.01
1317	2008-01-20 15:00:00	24.291	3.01
1318	2008-01-20 16:00:00	24.267	3.01
1319	2008-01-20 17:00:00	24.243	3.01
1320	2008-01-20 18:00:00	24.243	3.01
1321	2008-01-20 19:00:00	24.339	3.01
1322	2008-01-20 20:00:00	24.412	3.01
1323	2008-01-20 21:00:00	24.484	3.01
1324	2008-01-20 22:00:00	24.339	3.01
1325	2008-01-20 23:00:00	24.195	3.01
1326	2008-01-21	24.267	3.01
1327	2008-01-21 01:00:00	24.363	3.01
1328	2008-01-21 02:00:00	24.508	3.01
1329	2008-01-21 03:00:00	24.388	3.01
1330	2008-01-21 04:00:00	24.243	3.01
1331	2008-01-21 05:00:00	24.219	3.01
1332	2008-01-21 06:00:00	24.243	3.01
1333	2008-01-21 07:00:00	24.339	3.01
1334	2008-01-21 08:00:00	24.267	3.01
1335	2008-01-21 09:00:00	24.219	3.01
1336	2008-01-21 10:00:00	24.291	3.01
1337	2008-01-21 11:00:00	24.315	3.01
1338	2008-01-21 12:00:00	24.315	3.01
1339	2008-01-21 13:00:00	24.339	3.01
1340	2008-01-21 14:00:00	24.267	3.01
1341	2008-01-21 15:00:00	24.291	3.01
1342	2008-01-21 16:00:00	24.146	3.01
1343	2008-01-21 17:00:00	24.291	3.01
1344	2008-01-21 18:00:00	24.122	3.01
1345	2008-01-21 19:00:00	24.171	3.01
1346	2008-01-21 20:00:00	24.363	3.01
1347	2008-01-21 21:00:00	24.315	3.01
1348	2008-01-21 22:00:00	24.195	3.01
1349	2008-01-21 23:00:00	24.219	3.01
1350	2008-01-22	24.074	3.01
1351	2008-01-22 01:00:00	24.195	3.01
1352	2008-01-22 02:00:00	24.412	3.01
1353	2008-01-22 03:00:00	24.388	3.01
1354	2008-01-22 04:00:00	24.243	3.01
1355	2008-01-22 05:00:00	24.243	3.01
1356	2008-01-22 06:00:00	24.219	3.01
1357	2008-01-22 07:00:00	24.315	3.01
1358	2008-01-22 08:00:00	24.291	3.01
1359	2008-01-22 09:00:00	24.195	3.01
1360	2008-01-22 10:00:00	24.219	3.01
1361	2008-01-22 11:00:00	24.219	3.01
1362	2008-01-22 12:00:00	24.219	3.01
1363	2008-01-22 13:00:00	24.195	3.01
1364	2008-01-22 14:00:00	24.484	3.01
1365	2008-01-22 15:00:00	24.267	3.01
1366	2008-01-22 16:00:00	24.146	3.01
1367	2008-01-22 17:00:00	24.195	3.01
1368	2008-01-22 18:00:00	24.074	3.01
1369	2008-01-22 19:00:00	24.026	3.01
1370	2008-01-22 20:00:00	24.219	3.01
1371	2008-01-22 21:00:00	24.363	3.01
1372	2008-01-22 22:00:00	24.436	3.01
1373	2008-01-22 23:00:00	24.291	3.01
1374	2008-01-23	24.315	3.01
1375	2008-01-23 01:00:00	24.436	3.01
1376	2008-01-23 02:00:00	24.508	3.01
1377	2008-01-23 03:00:00	24.605	3.01
1378	2008-01-23 04:00:00	24.484	3.01
1379	2008-01-23 05:00:00	24.532	3.01
1380	2008-01-23 06:00:00	24.267	3.01
1381	2008-01-23 07:00:00	24.195	3.01
1382	2008-01-23 08:00:00	24.388	3.01
1383	2008-01-23 09:00:00	24.363	3.01
1384	2008-01-23 10:00:00	24.339	3.01
1385	2008-01-23 11:00:00	24.46	3.01
1386	2008-01-23 12:00:00	24.436	3.01
1387	2008-01-23 13:00:00	24.436	3.01
1388	2008-01-23 14:00:00	24.508	3.01
1389	2008-01-23 15:00:00	24.484	3.01
1390	2008-01-23 16:00:00	24.363	3.01
1391	2008-01-23 17:00:00	24.146	3.01
1392	2008-01-23 18:00:00	24.195	3.01
1393	2008-01-23 19:00:00	24.219	3.01
1394	2008-01-23 20:00:00	24.171	3.01
1395	2008-01-23 21:00:00	24.195	3.01
1396	2008-01-23 22:00:00	24.219	3.01
1397	2008-01-23 23:00:00	24.195	3.01
1398	2008-01-24	24.171	3.01
1399	2008-01-24 01:00:00	24.267	3.01
1400	2008-01-24 02:00:00	24.171	3.01
1401	2008-01-24 03:00:00	24.195	3.01
1402	2008-01-24 04:00:00	24.436	3.01
1403	2008-01-24 05:00:00	24.122	3.01
1404	2008-01-24 06:00:00	24.074	3.01
1405	2008-01-24 07:00:00	24.05	3.01
1406	2008-01-24 08:00:00	24.002	3.01
1407	2008-01-24 09:00:00	24.002	3.01
1408	2008-01-24 10:00:00	24.098	3.01
1409	2008-01-24 11:00:00	24.171	3.01
1410	2008-01-24 12:00:00	24.195	3.01
1411	2008-01-24 13:00:00	24.219	3.01
1412	2008-01-24 14:00:00	24.243	3.01
1413	2008-01-24 15:00:00	24.219	3.01
1414	2008-01-24 16:00:00	24.195	3.01
1415	2008-01-24 17:00:00	24.219	3.01
1416	2008-01-24 18:00:00	24.146	3.01
1417	2008-01-24 19:00:00	24.122	3.01
1418	2008-01-24 20:00:00	24.026	3.01
1419	2008-01-24 21:00:00	24.074	3.01
1420	2008-01-24 22:00:00	24.146	3.01
1421	2008-01-24 23:00:00	23.978	3.01
1422	2008-01-25	24.05	3.01
1423	2008-01-25 01:00:00	23.954	3.01
1424	2008-01-25 02:00:00	24.122	3.01
1425	2008-01-25 03:00:00	24.122	3.01
1426	2008-01-25 04:00:00	24.05	3.01
1427	2008-01-25 05:00:00	24.05	3.01
1428	2008-01-25 06:00:00	24.171	3.01
1429	2008-01-25 07:00:00	23.857	3.01
1430	2008-01-25 08:00:00	23.905	3.01
1431	2008-01-25 09:00:00	23.978	3.01
1432	2008-01-25 10:00:00	23.881	3.01
1433	2008-01-25 11:00:00	24.026	3.01
1434	2008-01-25 12:00:00	23.93	3.01
1435	2008-01-25 13:00:00	24.002	3.01
1436	2008-01-25 14:00:00	24.002	3.01
1437	2008-01-25 15:00:00	24.171	3.01
1438	2008-01-25 16:00:00	24.243	3.01
1439	2008-01-25 17:00:00	24.291	3.01
1440	2008-01-25 18:00:00	24.171	3.01
1441	2008-01-25 19:00:00	24.195	3.01
1442	2008-01-25 20:00:00	24.098	3.01
1443	2008-01-25 21:00:00	24.122	3.01
1444	2008-01-25 22:00:00	24.122	3.01
1445	2008-01-25 23:00:00	24.002	3.01
1446	2008-01-26	23.761	3.01
1447	2008-01-26 01:00:00	23.665	3.01
1448	2008-01-26 02:00:00	23.641	3.01
1449	2008-01-26 03:00:00	23.593	3.01
1450	2008-01-26 04:00:00	23.641	3.01
1451	2008-01-26 05:00:00	23.785	3.01
1452	2008-01-26 06:00:00	23.93	3.01
1453	2008-01-26 07:00:00	23.954	3.01
1454	2008-01-26 08:00:00	23.857	3.01
1455	2008-01-26 09:00:00	23.689	3.01
1456	2008-01-26 10:00:00	23.737	3.01
1457	2008-01-26 11:00:00	23.569	3.01
1458	2008-01-26 12:00:00	23.569	3.01
1459	2008-01-26 13:00:00	23.689	3.01
1460	2008-01-26 14:00:00	23.737	3.01
1461	2008-01-26 15:00:00	23.809	3.01
1462	2008-01-26 16:00:00	23.833	3.01
1463	2008-01-26 17:00:00	23.881	3.01
1464	2008-01-26 18:00:00	23.93	3.01
1465	2008-01-26 19:00:00	23.905	3.01
1466	2008-01-26 20:00:00	23.713	3.01
1467	2008-01-26 21:00:00	23.93	3.01
1468	2008-01-26 22:00:00	23.978	3.01
1469	2008-01-26 23:00:00	24.146	3.01
1470	2008-01-27	24.219	3.01
1471	2008-01-27 01:00:00	24.363	3.01
1472	2008-01-27 02:00:00	24.363	3.01
1473	2008-01-27 03:00:00	24.267	3.01
1474	2008-01-27 04:00:00	24.146	3.01
1475	2008-01-27 05:00:00	24.388	3.01
1476	2008-01-27 06:00:00	24.339	3.01
1477	2008-01-27 07:00:00	24.243	3.01
1478	2008-01-27 08:00:00	24.219	3.01
1479	2008-01-27 09:00:00	24.195	3.01
1480	2008-01-27 10:00:00	24.171	3.01
1481	2008-01-27 11:00:00	24.315	3.01
1482	2008-01-27 12:00:00	24.122	3.01
1483	2008-01-27 13:00:00	24.195	3.01
1484	2008-01-27 14:00:00	24.171	3.01
1485	2008-01-27 15:00:00	24.171	3.01
1486	2008-01-27 16:00:00	24.146	3.01
1487	2008-01-27 17:00:00	24.195	3.01
1488	2008-01-27 18:00:00	24.195	3.01
1489	2008-01-27 19:00:00	24.195	3.01
1490	2008-01-27 20:00:00	24.171	3.01
1491	2008-01-27 21:00:00	24.291	3.01
1492	2008-01-27 22:00:00	24.291	3.01
1493	2008-01-27 23:00:00	24.339	3.01
1494	2008-01-28	24.363	3.01
1495	2008-01-28 01:00:00	24.363	3.01
1496	2008-01-28 02:00:00	24.339	3.01
1497	2008-01-28 03:00:00	24.363	3.01
1498	2008-01-28 04:00:00	24.388	3.01
1499	2008-01-28 05:00:00	24.388	3.01
1500	2008-01-28 06:00:00	24.339	3.01
1501	2008-01-28 07:00:00	24.412	3.01
1502	2008-01-28 08:00:00	24.363	3.01
1503	2008-01-28 09:00:00	24.388	3.01
1504	2008-01-28 10:00:00	24.074	3.01
1505	2008-01-28 11:00:00	24.339	3.01
1506	2008-01-28 12:00:00	24.339	3.01
1507	2008-01-28 13:00:00	24.291	3.01
1508	2008-01-28 14:00:00	24.315	3.01
1509	2008-01-28 15:00:00	24.291	3.01
1510	2008-01-28 16:00:00	24.291	3.01
1511	2008-01-28 17:00:00	24.339	3.01
1512	2008-01-28 18:00:00	24.315	3.01
1513	2008-01-28 19:00:00	24.291	3.01
1514	2008-01-28 20:00:00	24.291	3.01
1515	2008-01-28 21:00:00	24.315	3.01
1516	2008-01-28 22:00:00	24.243	3.01
1517	2008-01-28 23:00:00	24.146	3.01
1518	2008-01-29	24.171	3.01
1519	2008-01-29 01:00:00	24.291	3.01
1520	2008-01-29 02:00:00	24.315	3.01
1521	2008-01-29 03:00:00	24.315	3.01
1522	2008-01-29 04:00:00	24.315	3.01
1523	2008-01-29 05:00:00	24.315	3.01
1524	2008-01-29 06:00:00	24.339	3.01
1525	2008-01-29 07:00:00	24.339	3.01
1526	2008-01-29 08:00:00	24.339	3.01
1527	2008-01-29 09:00:00	24.291	3.01
1528	2008-01-29 10:00:00	24.363	3.01
1529	2008-01-29 11:00:00	24.363	3.01
1530	2008-01-29 12:00:00	24.339	3.01
1531	2008-01-29 13:00:00	24.339	3.01
1532	2008-01-29 14:00:00	24.339	3.01
1533	2008-01-29 15:00:00	24.339	3.01
1534	2008-01-29 16:00:00	24.339	3.01
1535	2008-01-29 17:00:00	24.315	3.01
1536	2008-01-29 18:00:00	24.267	3.01
1537	2008-01-29 19:00:00	24.267	3.01
1538	2008-01-29 20:00:00	24.267	3.01
1539	2008-01-29 21:00:00	24.219	3.01
1540	2008-01-29 22:00:00	24.195	3.01
1541	2008-01-29 23:00:00	24.219	3.01
1542	2008-01-30	24.243	3.01
1543	2008-01-30 01:00:00	24.195	3.01
1544	2008-01-30 02:00:00	24.195	3.01
1545	2008-01-30 03:00:00	24.219	3.01
1546	2008-01-30 04:00:00	24.243	3.01
1547	2008-01-30 05:00:00	24.243	3.01
1548	2008-01-30 06:00:00	24.219	3.01
1549	2008-01-30 07:00:00	24.243	3.01
1550	2008-01-30 08:00:00	24.267	3.01
1551	2008-01-30 09:00:00	24.243	3.01
1552	2008-01-30 10:00:00	24.219	3.01
1553	2008-01-30 11:00:00	24.171	3.01
1554	2008-01-30 12:00:00	24.219	3.01
1555	2008-01-30 13:00:00	24.243	3.01
1556	2008-01-30 14:00:00	24.219	3.01
1557	2008-01-30 15:00:00	24.243	3.01
1558	2008-01-30 16:00:00	24.267	3.01
1559	2008-01-30 17:00:00	24.291	3.01
1560	2008-01-30 18:00:00	24.243	3.01
1561	2008-01-30 19:00:00	24.243	3.01
1562	2008-01-30 20:00:00	24.243	3.01
1563	2008-01-30 21:00:00	24.243	3.01
1564	2008-01-30 22:00:00	24.219	3.01
1565	2008-01-30 23:00:00	24.243	3.01
1566	2008-01-31	24.219	3.01
1567	2008-01-31 01:00:00	24.219	3.01
1568	2008-01-31 02:00:00	24.195	3.01
1569	2008-01-31 03:00:00	24.195	3.01
1570	2008-01-31 04:00:00	24.219	3.01
1571	2008-01-31 05:00:00	24.219	3.01
1572	2008-01-31 06:00:00	24.195	3.01
1573	2008-01-31 07:00:00	24.146	3.01
1574	2008-01-31 08:00:00	24.002	3.01
1575	2008-01-31 09:00:00	23.978	3.01
1576	2008-01-31 10:00:00	24.074	3.01
1577	2008-01-31 11:00:00	24.074	3.01
1578	2008-01-31 12:00:00	24.002	3.01
1579	2008-01-31 13:00:00	24.05	3.01
1580	2008-01-31 14:00:00	24.074	3.01
1581	2008-01-31 15:00:00	24.074	3.01
1582	2008-01-31 16:00:00	24.05	3.01
1583	2008-01-31 17:00:00	24.074	3.01
1584	2008-01-31 18:00:00	24.05	3.01
1585	2008-01-31 19:00:00	24.074	3.01
1586	2008-01-31 20:00:00	24.122	3.01
1587	2008-01-31 21:00:00	24.074	3.01
1588	2008-01-31 22:00:00	24.098	3.01
1589	2008-01-31 23:00:00	24.122	3.01
1590	2008-02-01	24.122	3.01
1591	2008-02-01 01:00:00	24.146	3.01
1592	2008-02-01 02:00:00	24.146	3.01
1593	2008-02-01 03:00:00	24.171	3.01
1594	2008-02-01 04:00:00	24.171	3.01
1595	2008-02-01 05:00:00	24.171	3.01
1596	2008-02-01 06:00:00	24.195	3.01
1597	2008-02-01 07:00:00	24.195	3.01
1598	2008-02-01 08:00:00	24.05	3.01
1599	2008-02-01 09:00:00	24.074	3.01
1600	2008-02-01 10:00:00	24.122	3.01
1601	2008-02-01 11:00:00	24.074	3.01
1602	2008-02-01 12:00:00	24.002	3.01
1603	2008-02-01 13:00:00	24.05	3.01
1604	2008-02-01 14:00:00	24.074	3.01
1605	2008-02-01 15:00:00	24.074	3.01
1606	2008-02-01 16:00:00	24.098	3.01
1607	2008-02-01 17:00:00	24.122	3.01
1608	2008-02-01 18:00:00	23.954	3.01
1609	2008-02-01 19:00:00	24.074	3.01
1610	2008-02-01 20:00:00	24.098	3.01
1611	2008-02-01 21:00:00	24.098	3.01
1612	2008-02-01 22:00:00	24.002	3.01
1613	2008-02-01 23:00:00	24.002	3.01
1614	2008-02-02	24.026	3.01
1615	2008-02-02 01:00:00	24.074	3.01
1616	2008-02-02 02:00:00	24.05	3.01
1617	2008-02-02 03:00:00	24.05	3.01
1618	2008-02-02 04:00:00	24.074	3.01
1619	2008-02-02 05:00:00	24.026	3.01
1620	2008-02-02 06:00:00	24.002	3.01
1621	2008-02-02 07:00:00	24.05	3.01
1622	2008-02-02 08:00:00	24.026	3.01
1623	2008-02-02 09:00:00	24.026	3.01
1624	2008-02-02 10:00:00	24.05	3.01
1625	2008-02-02 11:00:00	24.026	3.01
1626	2008-02-02 12:00:00	24.05	3.01
1627	2008-02-02 13:00:00	24.002	3.01
1628	2008-02-02 14:00:00	23.978	3.01
1629	2008-02-02 15:00:00	23.978	3.01
1630	2008-02-02 16:00:00	24.002	3.01
1631	2008-02-02 17:00:00	24.074	3.01
1632	2008-02-02 18:00:00	24.122	3.01
1633	2008-02-02 19:00:00	24.122	3.01
1634	2008-02-02 20:00:00	24.122	3.01
1635	2008-02-02 21:00:00	24.146	3.01
1636	2008-02-02 22:00:00	24.122	3.01
1637	2008-02-02 23:00:00	24.074	3.01
1638	2008-02-03	24.026	3.01
1639	2008-02-03 01:00:00	24.002	3.01
1640	2008-02-03 02:00:00	24.05	3.01
1641	2008-02-03 03:00:00	24.074	3.01
1642	2008-02-03 04:00:00	24.074	3.01
1643	2008-02-03 05:00:00	23.954	3.01
1644	2008-02-03 06:00:00	24.002	3.01
1645	2008-02-03 07:00:00	24.026	3.01
1646	2008-02-03 08:00:00	24.05	3.01
1647	2008-02-03 09:00:00	24.05	3.01
1648	2008-02-03 10:00:00	24.026	3.01
1649	2008-02-03 11:00:00	24.002	3.01
1650	2008-02-03 12:00:00	24.026	3.01
1651	2008-02-03 13:00:00	24.026	3.01
1652	2008-02-03 14:00:00	24.026	3.01
1653	2008-02-03 15:00:00	24.026	3.01
1654	2008-02-03 16:00:00	23.905	3.01
1655	2008-02-03 17:00:00	23.881	3.01
1656	2008-02-03 18:00:00	24.002	3.01
1657	2008-02-03 19:00:00	24.05	3.01
1658	2008-02-03 20:00:00	24.002	3.01
1659	2008-02-03 21:00:00	23.93	3.01
1660	2008-02-03 22:00:00	23.905	3.01
1661	2008-02-03 23:00:00	23.954	3.01
1662	2008-02-04	23.954	3.01
1663	2008-02-04 01:00:00	23.93	3.01
1664	2008-02-04 02:00:00	23.905	3.01
1665	2008-02-04 03:00:00	23.905	3.01
1666	2008-02-04 04:00:00	23.905	3.01
1667	2008-02-04 05:00:00	23.881	3.01
1668	2008-02-04 06:00:00	23.905	3.01
1669	2008-02-04 07:00:00	23.93	3.01
1670	2008-02-04 08:00:00	23.954	3.01
1671	2008-02-04 09:00:00	23.954	3.01
1672	2008-02-04 10:00:00	23.954	3.01
1673	2008-02-04 11:00:00	23.954	3.01
1674	2008-02-04 12:00:00	23.978	3.01
1675	2008-02-04 13:00:00	23.978	3.01
1676	2008-02-04 14:00:00	23.954	3.01
1677	2008-02-04 15:00:00	23.954	3.01
1678	2008-02-04 16:00:00	23.833	3.01
1679	2008-02-04 17:00:00	23.857	3.01
1680	2008-02-04 18:00:00	23.93	3.01
1681	2008-02-04 19:00:00	23.978	3.01
1682	2008-02-04 20:00:00	23.978	3.01
1683	2008-02-04 21:00:00	23.978	3.01
1684	2008-02-04 22:00:00	24.002	3.01
1685	2008-02-04 23:00:00	24.026	3.01
1686	2008-02-05	24.002	3.01
1687	2008-02-05 01:00:00	24.002	3.01
1688	2008-02-05 02:00:00	23.978	3.01
1689	2008-02-05 03:00:00	23.978	3.01
1690	2008-02-05 04:00:00	23.978	3.01
1691	2008-02-05 05:00:00	23.978	3.01
1692	2008-02-05 06:00:00	23.954	3.01
1693	2008-02-05 07:00:00	23.93	3.01
1694	2008-02-05 08:00:00	23.905	3.01
1695	2008-02-05 09:00:00	23.93	3.01
1696	2008-02-05 10:00:00	23.93	3.01
1697	2008-02-05 11:00:00	23.954	3.01
1698	2008-02-05 12:00:00	24.026	3.01
1699	2008-02-05 13:00:00	24.002	3.01
1700	2008-02-05 14:00:00	23.954	3.01
1701	2008-02-05 15:00:00	23.93	3.01
1702	2008-02-05 16:00:00	23.905	3.01
1703	2008-02-05 17:00:00	23.905	3.01
1704	2008-02-05 18:00:00	23.905	3.01
1705	2008-02-05 19:00:00	24.002	3.01
1706	2008-02-05 20:00:00	24.002	3.01
1707	2008-02-05 21:00:00	24.026	3.01
1708	2008-02-05 22:00:00	24.002	3.01
1709	2008-02-05 23:00:00	23.978	3.01
1710	2008-02-06	23.954	3.01
1711	2008-02-06 01:00:00	23.978	3.01
1712	2008-02-06 02:00:00	24.05	3.01
1713	2008-02-06 03:00:00	23.954	3.01
1714	2008-02-06 04:00:00	23.954	3.01
1715	2008-02-06 05:00:00	23.978	3.01
1716	2008-02-06 06:00:00	23.93	3.01
1717	2008-02-06 07:00:00	24.002	3.01
1718	2008-02-06 08:00:00	23.93	3.01
1719	2008-02-06 09:00:00	23.978	3.01
1720	2008-02-06 10:00:00	23.978	3.01
1721	2008-02-06 11:00:00	23.978	3.01
1722	2008-02-06 12:00:00	24.002	3.01
1723	2008-02-06 13:00:00	23.93	3.01
1724	2008-02-06 14:00:00	23.737	3.01
1725	2008-02-06 15:00:00	23.472	3.01
1726	2008-02-06 16:00:00	23.569	3.01
1727	2008-02-06 17:00:00	23.689	3.01
1728	2008-02-06 18:00:00	23.545	3.01
1729	2008-02-06 19:00:00	23.521	3.01
1730	2008-02-06 20:00:00	23.521	3.01
1731	2008-02-06 21:00:00	23.737	3.01
1732	2008-02-06 22:00:00	23.713	3.01
1733	2008-02-06 23:00:00	23.809	3.01
1734	2008-02-07	23.857	3.01
1735	2008-02-07 01:00:00	23.93	3.01
1736	2008-02-07 02:00:00	23.954	3.01
1737	2008-02-07 03:00:00	23.93	3.01
1738	2008-02-07 04:00:00	23.905	3.01
1739	2008-02-07 05:00:00	23.905	3.01
1740	2008-02-07 06:00:00	23.833	3.01
1741	2008-02-07 07:00:00	23.785	3.01
1742	2008-02-07 08:00:00	23.833	3.01
1743	2008-02-07 09:00:00	23.905	3.01
1744	2008-02-07 10:00:00	23.93	3.01
1745	2008-02-07 11:00:00	23.905	3.01
1746	2008-02-07 12:00:00	23.857	3.01
1747	2008-02-07 13:00:00	23.857	3.01
1748	2008-02-07 14:00:00	23.93	3.01
1749	2008-02-07 15:00:00	23.905	3.01
1750	2008-02-07 16:00:00	23.905	3.01
1751	2008-02-07 17:00:00	23.857	3.01
1752	2008-02-07 18:00:00	23.713	3.01
1753	2008-02-07 19:00:00	23.785	3.01
1754	2008-02-07 20:00:00	23.833	3.01
1755	2008-02-07 21:00:00	23.761	3.01
1756	2008-02-07 22:00:00	23.833	3.01
1757	2008-02-07 23:00:00	23.954	3.01
1758	2008-02-08	23.954	3.01
1759	2008-02-08 01:00:00	23.978	3.01
1760	2008-02-08 02:00:00	24.002	3.01
1761	2008-02-08 03:00:00	24.026	3.01
1762	2008-02-08 04:00:00	23.978	3.01
1763	2008-02-08 05:00:00	24.026	3.01
1764	2008-02-08 06:00:00	24.002	3.01
1765	2008-02-08 07:00:00	23.93	3.01
1766	2008-02-08 08:00:00	23.857	3.01
1767	2008-02-08 09:00:00	23.881	3.01
1768	2008-02-08 10:00:00	23.905	3.01
1769	2008-02-08 11:00:00	23.881	3.01
1770	2008-02-08 12:00:00	23.857	3.01
1771	2008-02-08 13:00:00	23.881	3.01
1772	2008-02-08 14:00:00	24.002	3.01
1773	2008-02-08 15:00:00	23.954	3.01
1774	2008-02-08 16:00:00	24.002	3.01
1775	2008-02-08 17:00:00	23.978	3.01
1776	2008-02-08 18:00:00	23.954	3.01
1777	2008-02-08 19:00:00	23.809	3.01
1778	2008-02-08 20:00:00	23.833	3.01
1779	2008-02-08 21:00:00	23.857	3.01
1780	2008-02-08 22:00:00	23.857	3.01
1781	2008-02-08 23:00:00	23.857	3.01
1782	2008-02-09	23.881	3.01
1783	2008-02-09 01:00:00	23.857	3.01
1784	2008-02-09 02:00:00	23.809	3.01
1785	2008-02-09 03:00:00	23.881	3.01
1786	2008-02-09 04:00:00	23.978	3.01
1787	2008-02-09 05:00:00	23.93	3.01
1788	2008-02-09 06:00:00	23.905	3.01
1789	2008-02-09 07:00:00	23.809	3.01
1790	2008-02-09 08:00:00	23.737	3.01
1791	2008-02-09 09:00:00	23.785	3.01
1792	2008-02-09 10:00:00	23.809	3.01
1793	2008-02-09 11:00:00	23.881	3.01
1794	2008-02-09 12:00:00	23.905	3.01
1795	2008-02-09 13:00:00	23.905	3.01
1796	2008-02-09 14:00:00	23.905	3.01
1797	2008-02-09 15:00:00	23.905	3.01
1798	2008-02-09 16:00:00	23.93	3.01
1799	2008-02-09 17:00:00	23.954	3.01
1800	2008-02-09 18:00:00	23.93	3.01
1801	2008-02-09 19:00:00	23.785	3.01
1802	2008-02-09 20:00:00	23.761	3.01
1803	2008-02-09 21:00:00	23.833	3.01
1804	2008-02-09 22:00:00	23.857	3.01
1805	2008-02-09 23:00:00	23.954	3.01
1806	2008-02-10	23.978	3.01
1807	2008-02-10 01:00:00	23.978	3.01
1808	2008-02-10 02:00:00	23.905	3.01
1809	2008-02-10 03:00:00	23.905	3.01
1810	2008-02-10 04:00:00	23.905	3.01
1811	2008-02-10 05:00:00	24.002	3.01
1812	2008-02-10 06:00:00	23.905	3.01
1813	2008-02-10 07:00:00	23.665	3.01
1814	2008-02-10 08:00:00	23.713	3.01
1815	2008-02-10 09:00:00	23.665	3.01
1816	2008-02-10 10:00:00	23.713	3.01
1817	2008-02-10 11:00:00	23.737	3.01
1818	2008-02-10 12:00:00	23.785	3.01
1819	2008-02-10 13:00:00	23.809	3.01
1820	2008-02-10 14:00:00	23.833	3.01
1821	2008-02-10 15:00:00	23.93	3.01
1822	2008-02-10 16:00:00	23.93	3.01
1823	2008-02-10 17:00:00	23.93	3.01
1824	2008-02-10 18:00:00	23.954	3.01
1825	2008-02-10 19:00:00	23.954	3.01
1826	2008-02-10 20:00:00	23.833	3.01
1827	2008-02-10 21:00:00	23.809	3.01
1828	2008-02-10 22:00:00	23.857	3.01
1829	2008-02-10 23:00:00	23.857	3.01
1830	2008-02-11	23.857	3.01
1831	2008-02-11 01:00:00	23.93	3.01
1832	2008-02-11 02:00:00	23.954	3.01
1833	2008-02-11 03:00:00	23.93	3.01
1834	2008-02-11 04:00:00	23.954	3.01
1835	2008-02-11 05:00:00	23.978	3.01
1836	2008-02-11 06:00:00	23.954	3.01
1837	2008-02-11 07:00:00	23.954	3.01
1838	2008-02-11 08:00:00	23.881	3.01
1839	2008-02-11 09:00:00	23.809	3.01
1840	2008-02-11 10:00:00	23.809	3.01
1841	2008-02-11 11:00:00	23.881	3.01
1842	2008-02-11 12:00:00	23.905	3.01
1843	2008-02-11 13:00:00	23.905	3.01
1844	2008-02-11 14:00:00	23.905	3.01
1845	2008-02-11 15:00:00	23.93	3.01
1846	2008-02-11 16:00:00	23.905	3.01
1847	2008-02-11 17:00:00	23.881	3.01
1848	2008-02-11 18:00:00	23.881	3.01
1849	2008-02-11 19:00:00	23.833	3.01
1850	2008-02-11 20:00:00	23.785	3.01
1851	2008-02-11 21:00:00	23.713	3.01
1852	2008-02-11 22:00:00	23.641	3.01
1853	2008-02-11 23:00:00	23.641	3.01
1854	2008-02-12	23.641	3.01
1855	2008-02-12 01:00:00	23.641	3.01
1856	2008-02-12 02:00:00	23.593	3.01
1857	2008-02-12 03:00:00	23.761	3.01
1858	2008-02-12 04:00:00	23.809	3.01
1859	2008-02-12 05:00:00	23.809	3.01
1860	2008-02-12 06:00:00	23.785	3.01
1861	2008-02-12 07:00:00	23.737	3.01
1862	2008-02-12 08:00:00	23.617	3.01
1863	2008-02-12 09:00:00	23.689	3.01
1864	2008-02-12 10:00:00	23.593	3.01
1865	2008-02-12 11:00:00	23.665	3.01
1866	2008-02-12 12:00:00	23.689	3.01
1867	2008-02-12 13:00:00	23.713	3.01
1868	2008-02-12 14:00:00	23.737	3.01
1869	2008-02-12 15:00:00	23.761	3.01
1870	2008-02-12 16:00:00	23.785	3.01
1871	2008-02-12 17:00:00	23.785	3.01
1872	2008-02-12 18:00:00	23.737	3.01
1873	2008-02-12 19:00:00	23.713	3.01
1874	2008-02-12 20:00:00	23.713	3.01
1875	2008-02-12 21:00:00	23.665	3.01
1876	2008-02-12 22:00:00	23.593	3.01
1877	2008-02-12 23:00:00	23.617	3.01
1878	2008-02-13	23.617	3.01
1879	2008-02-13 01:00:00	23.665	3.01
1880	2008-02-13 02:00:00	23.737	3.01
1881	2008-02-13 03:00:00	23.857	3.01
1882	2008-02-13 04:00:00	23.881	3.01
1883	2008-02-13 05:00:00	23.881	3.01
1884	2008-02-13 06:00:00	23.881	3.01
1885	2008-02-13 07:00:00	23.857	3.01
1886	2008-02-13 08:00:00	23.809	3.01
1887	2008-02-13 09:00:00	23.785	3.01
1888	2008-02-13 10:00:00	23.761	3.01
1889	2008-02-13 11:00:00	23.665	3.01
1890	2008-02-13 12:00:00	23.665	3.01
1891	2008-02-13 13:00:00	23.689	3.01
1892	2008-02-13 14:00:00	23.713	3.01
1893	2008-02-13 15:00:00	23.713	3.01
1894	2008-02-13 16:00:00	23.713	3.01
1895	2008-02-13 17:00:00	23.713	3.01
1896	2008-02-13 18:00:00	23.713	3.01
1897	2008-02-13 19:00:00	23.689	3.01
1898	2008-02-13 20:00:00	23.689	3.01
1899	2008-02-13 21:00:00	23.689	3.01
1900	2008-02-13 22:00:00	23.689	3.01
1901	2008-02-13 23:00:00	23.689	3.01
1902	2008-02-14	23.689	3.01
1903	2008-02-14 01:00:00	23.689	3.01
1904	2008-02-14 02:00:00	23.689	3.01
1905	2008-02-14 03:00:00	23.689	3.01
1906	2008-02-14 04:00:00	23.737	3.01
1907	2008-02-14 05:00:00	23.737	3.01
1908	2008-02-14 06:00:00	23.737	3.01
1909	2008-02-14 07:00:00	23.737	3.01
1910	2008-02-14 08:00:00	23.761	3.01
1911	2008-02-14 09:00:00	23.785	3.01
1912	2008-02-14 10:00:00	23.785	3.01
1913	2008-02-14 11:00:00	23.809	3.01
1914	2008-02-14 12:00:00	23.809	3.01
1915	2008-02-14 13:00:00	23.809	3.01
1916	2008-02-14 14:00:00	23.809	3.01
1917	2008-02-14 15:00:00	23.809	3.01
1918	2008-02-14 16:00:00	23.809	3.01
1919	2008-02-14 17:00:00	23.809	3.01
1920	2008-02-14 18:00:00	23.809	3.01
1921	2008-02-14 19:00:00	23.809	3.01
1922	2008-02-14 20:00:00	23.809	3.01
1923	2008-02-14 21:00:00	23.833	3.01
1924	2008-02-14 22:00:00	23.809	3.01
1925	2008-02-14 23:00:00	23.809	3.01
1926	2008-02-15	23.809	3.01
1927	2008-02-15 01:00:00	23.809	3.01
1928	2008-02-15 02:00:00	23.809	3.01
1929	2008-02-15 03:00:00	23.737	3.01
1930	2008-02-15 04:00:00	23.785	3.01
1931	2008-02-15 05:00:00	23.785	3.01
1932	2008-02-15 06:00:00	23.785	3.01
1933	2008-02-15 07:00:00	23.713	3.01
1934	2008-02-15 08:00:00	23.761	3.01
1935	2008-02-15 09:00:00	23.737	3.01
1936	2008-02-15 10:00:00	23.737	3.01
1937	2008-02-15 11:00:00	23.761	3.01
1938	2008-02-15 12:00:00	23.761	3.01
1939	2008-02-15 13:00:00	23.713	3.01
1940	2008-02-15 14:00:00	23.713	3.01
1941	2008-02-15 15:00:00	23.689	3.01
1942	2008-02-15 16:00:00	23.713	3.01
1943	2008-02-15 17:00:00	23.665	3.01
1944	2008-02-15 18:00:00	23.665	3.01
1945	2008-02-15 19:00:00	23.689	3.01
1946	2008-02-15 20:00:00	23.713	3.01
1947	2008-02-15 21:00:00	23.737	3.01
1948	2008-02-15 22:00:00	23.713	3.01
1949	2008-02-15 23:00:00	23.713	3.01
1950	2008-02-16	23.689	3.01
1951	2008-02-16 01:00:00	23.713	3.01
1952	2008-02-16 02:00:00	23.713	3.01
1953	2008-02-16 03:00:00	23.713	3.01
1954	2008-02-16 04:00:00	23.737	3.01
1955	2008-02-16 05:00:00	23.761	3.01
1956	2008-02-16 06:00:00	23.761	3.01
1957	2008-02-16 07:00:00	23.785	3.01
1958	2008-02-16 08:00:00	23.785	3.01
1959	2008-02-16 09:00:00	23.785	3.01
1960	2008-02-16 10:00:00	23.809	3.01
1961	2008-02-16 11:00:00	23.833	3.01
1962	2008-02-16 12:00:00	23.833	3.01
1963	2008-02-16 13:00:00	23.833	3.01
1964	2008-02-16 14:00:00	23.857	3.01
1965	2008-02-16 15:00:00	23.881	3.01
1966	2008-02-16 16:00:00	23.857	3.01
1967	2008-02-16 17:00:00	23.857	3.01
1968	2008-02-16 18:00:00	23.857	3.01
1969	2008-02-16 19:00:00	23.857	3.01
1970	2008-02-16 20:00:00	23.857	3.01
1971	2008-02-16 21:00:00	23.857	3.01
1972	2008-02-16 22:00:00	23.833	3.01
1973	2008-02-16 23:00:00	23.833	3.01
1974	2008-02-17	23.857	3.01
1975	2008-02-17 01:00:00	23.857	3.01
1976	2008-02-17 02:00:00	23.857	3.01
1977	2008-02-17 03:00:00	23.857	3.01
1978	2008-02-17 04:00:00	23.857	3.01
1979	2008-02-17 05:00:00	23.857	3.01
1980	2008-02-17 06:00:00	23.857	3.01
1981	2008-02-17 07:00:00	23.857	3.01
1982	2008-02-17 08:00:00	23.857	3.01
1983	2008-02-17 09:00:00	23.881	3.01
1984	2008-02-17 10:00:00	23.857	3.01
1985	2008-02-17 11:00:00	23.881	3.01
1986	2008-02-17 12:00:00	23.905	3.01
1987	2008-02-17 13:00:00	23.905	3.01
1988	2008-02-17 14:00:00	23.93	3.01
1989	2008-02-17 15:00:00	23.857	3.01
1990	2008-02-17 16:00:00	23.881	3.01
1991	2008-02-17 17:00:00	23.905	3.01
1992	2008-02-17 18:00:00	23.905	3.01
1993	2008-02-17 19:00:00	23.833	3.01
1994	2008-02-17 20:00:00	23.833	3.01
1995	2008-02-17 21:00:00	23.761	3.01
1996	2008-02-17 22:00:00	23.737	3.01
1997	2008-02-17 23:00:00	23.665	3.01
1998	2008-02-18	23.737	3.01
1999	2008-02-18 01:00:00	23.689	3.01
2000	2008-02-18 02:00:00	23.833	3.01
2001	2008-02-18 03:00:00	23.833	3.01
2002	2008-02-18 04:00:00	23.785	3.01
2003	2008-02-18 05:00:00	23.641	3.01
2004	2008-02-18 06:00:00	23.689	3.01
2005	2008-02-18 07:00:00	23.713	3.01
2006	2008-02-18 08:00:00	23.737	3.01
2007	2008-02-18 09:00:00	23.737	3.01
2008	2008-02-18 10:00:00	23.761	3.01
2009	2008-02-18 11:00:00	23.785	3.01
2010	2008-02-18 12:00:00	23.809	3.01
2011	2008-02-18 13:00:00	23.833	3.01
2012	2008-02-18 14:00:00	23.785	3.01
2013	2008-02-18 15:00:00	23.713	3.01
2014	2008-02-18 16:00:00	23.761	3.01
2015	2008-02-18 17:00:00	23.737	3.01
2016	2008-02-18 18:00:00	23.641	3.01
2017	2008-02-18 19:00:00	23.689	3.01
2018	2008-02-18 20:00:00	23.665	3.01
2019	2008-02-18 21:00:00	23.569	3.01
2020	2008-02-18 22:00:00	23.593	3.01
2021	2008-02-18 23:00:00	23.617	3.01
2022	2008-02-19	23.569	3.01
2023	2008-02-19 01:00:00	23.737	3.01
2024	2008-02-19 02:00:00	23.737	3.01
2025	2008-02-19 03:00:00	23.809	3.01
2026	2008-02-19 04:00:00	23.641	3.01
2027	2008-02-19 05:00:00	23.569	3.01
2028	2008-02-19 06:00:00	23.641	3.01
2029	2008-02-19 07:00:00	23.593	3.01
2030	2008-02-19 08:00:00	23.641	3.01
2031	2008-02-19 09:00:00	23.665	3.01
2032	2008-02-19 10:00:00	23.689	3.01
2033	2008-02-19 11:00:00	23.737	3.01
2034	2008-02-19 12:00:00	23.809	3.01
2035	2008-02-19 13:00:00	23.809	3.01
2036	2008-02-19 14:00:00	23.785	3.01
2037	2008-02-19 15:00:00	23.857	3.01
2038	2008-02-19 16:00:00	23.785	3.01
2039	2008-02-19 17:00:00	23.593	3.01
2040	2008-02-19 18:00:00	23.617	3.01
2041	2008-02-19 19:00:00	23.641	3.01
2042	2008-02-19 20:00:00	23.521	3.01
2043	2008-02-19 21:00:00	23.521	3.01
2044	2008-02-19 22:00:00	23.569	3.01
2045	2008-02-19 23:00:00	23.521	3.01
2046	2008-02-20	23.521	3.01
2047	2008-02-20 01:00:00	23.689	3.01
2048	2008-02-20 02:00:00	23.713	3.01
2049	2008-02-20 03:00:00	23.713	3.01
2050	2008-02-20 04:00:00	23.424	3.01
2051	2008-02-20 05:00:00	23.497	3.01
2052	2008-02-20 06:00:00	23.521	3.01
2053	2008-02-20 07:00:00	23.497	3.01
2054	2008-02-20 08:00:00	23.4	3.01
2055	2008-02-20 09:00:00	23.424	3.01
2056	2008-02-20 10:00:00	23.521	3.01
2057	2008-02-20 11:00:00	23.593	3.01
2058	2008-02-20 12:00:00	23.521	3.01
2059	2008-02-20 13:00:00	23.521	3.01
2060	2008-02-20 14:00:00	23.448	3.01
2061	2008-02-20 15:00:00	23.665	3.01
2062	2008-02-20 16:00:00	23.4	3.01
2063	2008-02-20 17:00:00	23.376	3.01
2064	2008-02-20 18:00:00	23.304	3.01
2065	2008-02-20 19:00:00	23.448	3.01
2066	2008-02-20 20:00:00	23.448	3.01
2067	2008-02-20 21:00:00	23.472	3.01
2068	2008-02-20 22:00:00	23.424	3.01
2069	2008-02-20 23:00:00	23.448	3.01
2070	2008-02-21	23.569	3.01
2071	2008-02-21 01:00:00	23.689	3.01
2072	2008-02-21 02:00:00	23.737	3.01
2073	2008-02-21 03:00:00	23.665	3.01
2074	2008-02-21 04:00:00	23.641	3.01
2075	2008-02-21 05:00:00	23.545	3.01
2076	2008-02-21 06:00:00	23.424	3.01
2077	2008-02-21 07:00:00	23.448	3.01
2078	2008-02-21 08:00:00	23.497	3.01
2079	2008-02-21 09:00:00	23.521	3.01
2080	2008-02-21 10:00:00	23.497	3.01
2081	2008-02-21 11:00:00	23.497	3.01
2082	2008-02-21 12:00:00	23.641	3.01
2083	2008-02-21 13:00:00	23.809	3.01
2084	2008-02-21 14:00:00	23.737	3.01
2085	2008-02-21 15:00:00	23.713	3.01
2086	2008-02-21 16:00:00	23.617	3.01
2087	2008-02-21 17:00:00	23.665	3.01
2088	2008-02-21 18:00:00	23.593	3.01
2089	2008-02-21 19:00:00	23.497	3.01
2090	2008-02-21 20:00:00	23.545	3.01
2091	2008-02-21 21:00:00	23.569	3.01
2092	2008-02-21 22:00:00	23.617	3.01
2093	2008-02-21 23:00:00	23.689	3.01
2094	2008-02-22	23.665	3.01
2095	2008-02-22 01:00:00	23.641	3.01
2096	2008-02-22 02:00:00	23.641	3.01
2097	2008-02-22 03:00:00	23.689	3.01
2098	2008-02-22 04:00:00	23.737	3.01
2099	2008-02-22 05:00:00	23.737	3.01
2100	2008-02-22 06:00:00	23.448	3.01
2101	2008-02-22 07:00:00	23.424	3.01
2102	2008-02-22 08:00:00	23.424	3.01
2103	2008-02-22 09:00:00	23.521	3.01
2104	2008-02-22 10:00:00	23.521	3.01
2105	2008-02-22 11:00:00	23.521	3.01
2106	2008-02-22 12:00:00	23.545	3.01
2107	2008-02-22 13:00:00	23.713	3.01
2108	2008-02-22 14:00:00	23.689	3.01
2109	2008-02-22 15:00:00	23.809	3.01
2110	2008-02-22 16:00:00	23.761	3.01
2111	2008-02-22 17:00:00	23.833	3.01
2112	2008-02-22 18:00:00	23.761	3.01
2113	2008-02-22 19:00:00	23.665	3.01
2114	2008-02-22 20:00:00	23.665	3.01
2115	2008-02-22 21:00:00	23.689	3.01
2116	2008-02-22 22:00:00	23.713	3.01
2117	2008-02-22 23:00:00	23.689	3.01
2118	2008-02-23	23.713	3.01
2119	2008-02-23 01:00:00	23.833	3.01
2120	2008-02-23 02:00:00	23.833	3.01
2121	2008-02-23 03:00:00	23.881	3.01
2122	2008-02-23 04:00:00	23.978	3.01
2123	2008-02-23 05:00:00	24.026	3.01
2124	2008-02-23 06:00:00	23.978	3.01
2125	2008-02-23 07:00:00	23.809	3.01
2126	2008-02-23 08:00:00	23.689	3.01
2127	2008-02-23 09:00:00	23.521	3.01
2128	2008-02-23 10:00:00	23.545	3.01
2129	2008-02-23 11:00:00	23.545	3.01
2130	2008-02-23 12:00:00	23.617	3.01
2131	2008-02-23 13:00:00	23.809	3.01
2132	2008-02-23 14:00:00	23.833	3.01
2133	2008-02-23 15:00:00	23.809	3.01
2134	2008-02-23 16:00:00	23.954	3.01
2135	2008-02-23 17:00:00	23.978	3.01
2136	2008-02-23 18:00:00	24.002	3.01
2137	2008-02-23 19:00:00	23.689	3.01
2138	2008-02-23 20:00:00	23.713	3.01
2139	2008-02-23 21:00:00	23.593	3.01
2140	2008-02-23 22:00:00	23.593	3.01
2141	2008-02-23 23:00:00	23.521	3.01
2142	2008-02-24	23.617	3.01
2143	2008-02-24 01:00:00	23.569	3.01
2144	2008-02-24 02:00:00	23.857	3.01
2145	2008-02-24 03:00:00	23.857	3.01
2146	2008-02-24 04:00:00	23.881	3.01
2147	2008-02-24 05:00:00	23.954	3.01
2148	2008-02-24 06:00:00	24.002	3.01
2149	2008-02-24 07:00:00	23.881	3.01
2150	2008-02-24 08:00:00	23.665	3.01
2151	2008-02-24 09:00:00	23.833	3.01
2152	2008-02-24 10:00:00	23.785	3.01
2153	2008-02-24 11:00:00	23.761	3.01
2154	2008-02-24 12:00:00	23.785	3.01
2155	2008-02-24 13:00:00	23.761	3.01
2156	2008-02-24 14:00:00	23.833	3.01
2157	2008-02-24 15:00:00	23.785	3.01
2158	2008-02-24 16:00:00	24.002	3.01
2159	2008-02-24 17:00:00	23.881	3.01
2160	2008-02-24 18:00:00	23.881	3.01
2161	2008-02-24 19:00:00	24.05	3.01
2162	2008-02-24 20:00:00	23.809	3.01
2163	2008-02-24 21:00:00	23.737	3.01
2164	2008-02-24 22:00:00	23.833	3.01
2165	2008-02-24 23:00:00	23.857	3.01
2166	2008-02-25	23.809	3.01
2167	2008-02-25 01:00:00	23.785	3.01
2168	2008-02-25 02:00:00	23.881	3.01
2169	2008-02-25 03:00:00	23.857	3.01
2170	2008-02-25 04:00:00	23.833	3.01
2171	2008-02-25 05:00:00	23.881	3.01
2172	2008-02-25 06:00:00	23.857	3.01
2173	2008-02-25 07:00:00	23.833	3.01
2174	2008-02-25 08:00:00	23.809	3.01
2175	2008-02-25 09:00:00	23.833	3.01
2176	2008-02-25 10:00:00	23.833	3.01
2177	2008-02-25 11:00:00	23.785	3.01
2178	2008-02-25 12:00:00	23.761	3.01
2179	2008-02-25 13:00:00	23.761	3.01
2180	2008-02-25 14:00:00	23.785	3.01
2181	2008-02-25 15:00:00	23.785	3.01
2182	2008-02-25 16:00:00	23.761	3.01
2183	2008-02-25 17:00:00	23.809	3.01
2184	2008-02-25 18:00:00	23.881	3.01
2185	2008-02-25 19:00:00	23.761	3.01
2186	2008-02-25 20:00:00	23.785	3.01
2187	2008-02-25 21:00:00	23.809	3.01
2188	2008-02-25 22:00:00	23.809	3.01
2189	2008-02-25 23:00:00	23.689	3.01
2190	2008-02-26	23.761	3.01
2191	2008-02-26 01:00:00	23.785	3.01
2192	2008-02-26 02:00:00	23.809	3.01
2193	2008-02-26 03:00:00	23.761	3.01
2194	2008-02-26 04:00:00	23.809	3.01
2195	2008-02-26 05:00:00	23.809	3.01
2196	2008-02-26 06:00:00	23.689	3.01
2197	2008-02-26 07:00:00	23.761	3.01
2198	2008-02-26 08:00:00	23.713	3.01
2199	2008-02-26 09:00:00	23.689	3.01
2200	2008-02-26 10:00:00	23.737	3.01
2201	2008-02-26 11:00:00	23.689	3.01
2202	2008-02-26 12:00:00	23.713	3.01
2203	2008-02-26 13:00:00	23.713	3.01
2204	2008-02-26 14:00:00	23.761	3.01
2205	2008-02-26 15:00:00	23.761	3.01
2206	2008-02-26 16:00:00	23.737	3.01
2207	2008-02-26 17:00:00	23.713	3.01
2208	2008-02-26 18:00:00	23.761	3.01
2209	2008-02-26 19:00:00	23.737	3.01
2210	2008-02-26 20:00:00	23.665	3.01
2211	2008-02-26 21:00:00	23.569	3.01
2212	2008-02-26 22:00:00	23.641	3.01
2213	2008-02-26 23:00:00	23.665	3.01
2214	2008-02-27	23.689	3.01
2215	2008-02-27 01:00:00	23.689	3.01
2216	2008-02-27 02:00:00	23.713	3.01
2217	2008-02-27 03:00:00	23.713	3.01
2218	2008-02-27 04:00:00	23.641	3.01
2219	2008-02-27 05:00:00	23.617	3.01
2220	2008-02-27 06:00:00	23.665	3.01
2221	2008-02-27 07:00:00	23.424	3.01
2222	2008-02-27 08:00:00	23.448	3.01
2223	2008-02-27 09:00:00	23.352	3.01
2224	2008-02-27 10:00:00	23.424	3.01
2225	2008-02-27 11:00:00	23.424	3.01
2226	2008-02-27 12:00:00	23.497	3.01
2227	2008-02-27 13:00:00	23.497	3.01
2228	2008-02-27 14:00:00	23.521	3.01
2229	2008-02-27 15:00:00	23.521	3.01
2230	2008-02-27 16:00:00	23.424	3.01
2231	2008-02-27 17:00:00	23.376	3.01
2232	2008-02-27 18:00:00	23.088	3.01
2233	2008-02-27 19:00:00	23.208	3.01
2234	2008-02-27 20:00:00	23.28	3.01
2235	2008-02-27 21:00:00	23.256	3.01
2236	2008-02-27 22:00:00	23.328	3.01
2237	2008-02-27 23:00:00	23.376	3.01
2238	2008-02-28	23.256	3.01
2239	2008-02-28 01:00:00	23.28	3.01
2240	2008-02-28 02:00:00	23.304	3.01
2241	2008-02-28 03:00:00	23.352	3.01
2242	2008-02-28 04:00:00	23.376	3.01
2243	2008-02-28 05:00:00	23.328	3.01
2244	2008-02-28 06:00:00	23.256	3.01
2245	2008-02-28 07:00:00	23.232	3.01
2246	2008-02-28 08:00:00	23.16	3.01
2247	2008-02-28 09:00:00	23.208	3.01
2248	2008-02-28 10:00:00	23.232	3.01
2249	2008-02-28 11:00:00	23.28	3.01
2250	2008-02-28 12:00:00	23.304	3.01
2251	2008-02-28 13:00:00	23.4	3.01
2252	2008-02-28 14:00:00	23.4	3.01
2253	2008-02-28 15:00:00	23.376	3.01
2254	2008-02-28 16:00:00	23.521	3.01
2255	2008-02-28 17:00:00	23.28	3.01
2256	2008-02-28 18:00:00	23.184	3.01
2257	2008-02-28 19:00:00	23.16	3.01
2258	2008-02-28 20:00:00	23.04	3.01
2259	2008-02-28 21:00:00	23.088	3.01
2260	2008-02-28 22:00:00	23.112	3.01
2261	2008-02-28 23:00:00	23.136	3.01
2262	2008-02-29	23.184	3.01
2263	2008-02-29 01:00:00	23.088	3.01
2264	2008-02-29 02:00:00	23.136	3.01
2265	2008-02-29 03:00:00	23.256	3.01
2266	2008-02-29 04:00:00	23.16	3.01
2267	2008-02-29 05:00:00	23.16	3.01
2268	2008-02-29 06:00:00	22.92	3.01
2269	2008-02-29 07:00:00	23.016	3.01
2270	2008-02-29 08:00:00	23.088	3.01
2271	2008-02-29 09:00:00	23.184	3.01
2272	2008-02-29 10:00:00	23.208	3.01
2273	2008-02-29 11:00:00	23.4	3.01
2274	2008-02-29 12:00:00	23.28	3.01
2275	2008-02-29 13:00:00	23.136	3.01
2276	2008-02-29 14:00:00	23.136	3.01
2277	2008-02-29 15:00:00	23.136	3.01
2278	2008-02-29 16:00:00	23.112	3.01
2279	2008-02-29 17:00:00	23.04	3.01
2280	2008-02-29 18:00:00	23.04	3.01
2281	2008-02-29 19:00:00	23.232	3.01
2282	2008-02-29 20:00:00	23.064	3.01
2283	2008-02-29 21:00:00	23.112	3.01
2284	2008-02-29 22:00:00	23.232	3.01
2285	2008-02-29 23:00:00	23.208	3.01
2286	2008-03-01	23.208	3.01
2287	2008-03-01 01:00:00	23.232	3.01
2288	2008-03-01 02:00:00	23.328	3.01
2289	2008-03-01 03:00:00	23.064	3.01
2290	2008-03-01 04:00:00	23.4	3.01
2291	2008-03-01 05:00:00	23.256	3.01
[truncated: 16,546 more rows]
